# Supplementary material for: DELAY OF GERMINATION1 requires PP2C phosphatases of the ABA signalling pathway to control seed dormancy
Source: Nat Commun. 2017 Jul 13;8:72. doi: 10.1038/s41467-017-00113-6 (PMC5509711; doi:10.1038/s41467-017-00113-6)
Supplement: Supplementary file 2 — Supplementary Data 1 [file 41467_2017_113_MOESM2_ESM.xlsx]

## Sheet: Protein groups Pull donw
							Dormant seeds																																			Non Dormant seeds
Fasta headers	Protein IDs	Majority protein IDs	Q-value	MS/MS Count	Peptides	Sequence coverage [%]	LFQ intensity -ctr-dry-1	LFQ intensity -ctr-dry-2	LFQ intensity -ctr-dry-3	average LFQ intensity -ctr-dry	stddev LFQ intensity -ctr-dry	counts ctr dry	LFQ intensity -YFP-DOG1-dry-1	LFQ intensity -YFP-DOG1-dry-2	LFQ intensity -YFP-DOG1-dry-3	average LFQ intensity -YFP-DOG1-dry	stddev LFQ intensity -YFP-DOG1-dry	log2 fold change dry YfoldP-DOG1 - ctr	t-test Significant dry YFP-DOG1 vs ctr P value 1%	-Log t-test p value dry YFP-DOG1 vs ctr P value 1%	counts YFP-DOG1 dry	LFQ intensity -ctr-imbibed-1	LFQ intensity -ctr-imbibed-2	LFQ intensity -ctr-imbibed-3	average LFQ intensity -ctr-imbibed	stddev LFQ intensity -ctr-imbibed	counts ctr imbibed	LFQ intensity -YFP-DOG1-imbibed-1	LFQ intensity -YFP-DOG1-imbibed-2	LFQ intensity -YFP-DOG1-imbibed-3	average LFQ intensity -YFP-DOG1-imbibed	stddev LFQ intensity -YFP-DOG1-imbibed	log2 fold change imbibed YfoldP-DOG1 - ctr	t-test Significant imbibed YFP-DOG1 vs ctr P value 1%	-Log t-test p value imbibed YFP-DOG1 vs ctr P value 1%	counts imbibed YFP-DOG1		log2 fold change YFP-DOG1 imbibed - dry	t-test Significant YFP-DOG1 imbibed vs dry P value 1%	-Log t-test p value YFP-DOG1 imbibed vs dry P value 1%		LFQ intensity ctr-dry-1	LFQ intensity ctr-dry-2	LFQ intensity ctr-dry-3	average LFQ intensity ctr-dry	stddev LFQ intensity ctr-dry	counts dry ctr	LFQ intensity YFP-DOG1-dry-1	LFQ intensity YFP-DOG1-dry-2
>AT1G03880.1 | Symbols: CRU2, CRB | cruciferin 2 | chr1:985786-987916 FORWARD LENGTH=455	AT1G03880.1	AT1G03880.1	0	125	21	65.1	23.7163	26.486	24.8387	25.0136	1.39312	3	28.0862	27.1147	27.7322	27.6443	0.491703	2.6307		1.4344	3	22.1694	21.1716	26.7793	23.3735	2.99145	3	24.8273	23.8455	26.9851	25.2193	1.60612	1.84582		0.398252	3		-2.42507		1.17574		23.7947	25.9877	22.5851	24.1225	1.72479	3	24.8167	26.3761
>AT1G03890.1 | Symbols: | RmlC-like cupins superfamily protein | chr1:989250-990908 FORWARD LENGTH=451	AT1G03890.1	AT1G03890.1	0	34	7	19.7	22.9537	23.1119	21.5345	22.5334	0.868661	3	22.697	22.8544	23.9174	23.1563	0.663835	0.622932		0.420715	3	19.7231	20.6461	22.8754	21.0815	1.62064	3	21.9474	22.0886	23.5574	22.5311	0.891615	1.44957		0.608711	3		-0.625202		0.414385		22.5127	24.1609	NaN	23.3368	1.16549	2	22.7822	23.4571
>AT1G04620.1 | Symbols: | coenzyme F420 hydrogenase family / dehydrogenase, beta subunit family | chr1:1282869-1286492 REVERSE LENGTH=462	AT1G04620.1	AT1G04620.1	0.0046083	2	1	1.9	NaN	NaN	NaN		NaN	0	19.438	20.3728	NaN	19.9054	0.661026	19.9054	!	0	2	NaN	NaN	NaN		NaN	0	NaN	NaN	NaN		NaN	0		0	0		-19.9054	!	0		NaN	NaN	NaN		NaN	0	NaN	NaN
>AT1G05510.1 | Symbols: | Protein of unknown function (DUF1264) | chr1:1629527-1630690 FORWARD LENGTH=241	AT1G05510.1;AT2G31985.1	AT1G05510.1	0	19	7	39.8	20.8046	20.2825	NaN	20.5436	0.369163	2	23.2697	22.729	23.8772	23.292	0.574413	2.7484	+	2.00069	3	NaN	NaN	NaN		NaN	0	21.3101	21.628	20.8982	21.2788	0.365881	21.2788	!	0	3		-2.01319	+	2.16203		21.1294	22.3655	NaN	21.7475	0.874042	2	22.7034	23.7683
>AT1G06430.1 | Symbols: FTSH8 | FTSH protease 8 | chr1:1960214-1962525 REVERSE LENGTH=685;>AT2G30950.1 | Symbols: VAR2, FTSH2 | FtsH extracellular protease family | chr2:13174692-13177064 FORWARD LENGTH=695	AT1G06430.1;AT2G30950.1;AT3G02450.1;AT2G26140.1	AT1G06430.1;AT2G30950.1	0	3	3	5.1	NaN	NaN	NaN		NaN	0	20.256	20.4626	20.6628	20.4605	0.203411	20.4605	!	0	3	NaN	NaN	NaN		NaN	0	NaN	20.2404	20.8748	20.5576	0.44863	20.5576	!	0	2		0.0971222		0.123585		NaN	NaN	NaN		NaN	0	NaN	NaN
>AT1G07660.2 | Symbols: | Histone superfamily protein | chr1:2369212-2369523 FORWARD LENGTH=86;>AT5G59970.1 | Symbols: | Histone superfamily protein | chr5:24146352-24146663 REVERSE LENGTH=103;>AT5G59690.1 | Symbols: | Histone superfamily protein | chr5	AT1G07660.2;AT5G59970.1;AT5G59690.1;AT3G53730.1;AT3G46320.1;AT3G45930.1;AT2G28740.1;AT1G07820.2;AT1G07820.1;AT1G07660.1	AT1G07660.2;AT5G59970.1;AT5G59690.1;AT3G53730.1;AT3G46320.1;AT3G45930.1;AT2G28740.1;AT1G07820.2;AT1G07820.1;AT1G07660.1	0	5	1	11.6	NaN	NaN	NaN		NaN	0	NaN	NaN	NaN		NaN	0		0	0	20.0554	NaN	NaN	20.0554	NaN	1	NaN	NaN	NaN		NaN	-20.0554		0	0		0		0		20.9484	21.0376	20.2617	20.7492	0.424583	3	21.925	21.7424
>AT1G10840.1 | Symbols: TIF3H1 | translation initiation factor 3 subunit H1 | chr1:3607885-3610299 REVERSE LENGTH=337;>AT1G10840.2 | Symbols: TIF3H1 | translation initiation factor 3 subunit H1 | chr1:3607885-3609657 REVERSE LENGTH=250	AT1G10840.1;AT1G10840.2	AT1G10840.1;AT1G10840.2	0	3	3	11.9	NaN	NaN	NaN		NaN	0	19.6285	NaN	NaN	19.6285	NaN	19.6285		0	1	NaN	NaN	NaN		NaN	0	20.1458	NaN	NaN	20.1458	NaN	20.1458		0	1		0.517311		0		NaN	20.8999	NaN	20.8999	NaN	1	20.8549	20.4999
>AT1G11910.1 | Symbols: APA1, ATAPA1 | aspartic proteinase A1 | chr1:4017119-4019874 REVERSE LENGTH=506	AT1G11910.1	AT1G11910.1	0	134	23	61.9	24.3956	25.9301	22.8302	24.3853	1.55	3	28.3665	28.2272	28.5402	28.3779	0.156814	3.99261		1.94525	3	21.4781	24.1392	22.5291	22.7154	1.34027	3	27.0818	27.1559	26.5427	26.9268	0.334699	4.21134	+	2.20978	3		-1.45115	+	2.6121		26.9837	27.3407	22.4873	25.6039	2.70495	3	27.1728	28.6815
>AT1G12230.1 | Symbols: | Aldolase superfamily protein | chr1:4148050-4150708 FORWARD LENGTH=405;>AT1G12230.2 | Symbols: | Aldolase superfamily protein | chr1:4148050-4150708 FORWARD LENGTH=427	AT1G12230.1;AT1G12230.2	AT1G12230.1;AT1G12230.2	0	2	2	5.7	NaN	NaN	NaN		NaN	0	19.9995	NaN	19.9433	19.9714	0.0396922	19.9714	!	0	2	NaN	NaN	NaN		NaN	0	20.2	NaN	NaN	20.2	NaN	20.2		0	1		0.228586		0		20.4009	20.5713	NaN	20.4861	0.120442	2	NaN	20.9433
>AT1G13440.1 | Symbols: GAPC-2, GAPC2 | glyceraldehyde-3-phosphate dehydrogenase C2 | chr1:4608465-4610494 REVERSE LENGTH=338;>AT1G13440.2 | Symbols: GAPC-2, GAPC2 | glyceraldehyde-3-phosphate dehydrogenase C2 | chr1:4608465-4610494 REVERSE LENGTH=310	AT1G13440.1;AT1G13440.2	AT1G13440.1;AT1G13440.2	0	4	17	56.2	NaN	21.5812	20.3142	20.9477	0.895939	2	18.959	21.8988	20.2355	20.3645	1.47414	-0.583246		0.180992	3	NaN	NaN	NaN		NaN	0	20.1898	NaN	NaN	20.1898	NaN	20.1898		0	1		-0.174671		0		NaN	NaN	NaN		NaN	0	NaN	NaN
>AT1G14610.1 | Symbols: TWN2, VALRS | valyl-tRNA synthetase / valine--tRNA ligase (VALRS) | chr1:5008502-5014486 REVERSE LENGTH=1108	AT1G14610.1	AT1G14610.1	0	3	2	2.2	NaN	NaN	NaN		NaN	0	NaN	NaN	NaN		NaN	0		0	0	NaN	NaN	NaN		NaN	0	20.4227	NaN	NaN	20.4227	NaN	20.4227		0	1		20.4227		0		NaN	NaN	NaN		NaN	0	NaN	20.0908
>AT1G14950.1 | Symbols: | Polyketide cyclase/dehydrase and lipid transport superfamily protein | chr1:5157588-5158144 REVERSE LENGTH=155	AT1G14950.1	AT1G14950.1	0	4	3	21.9	NaN	NaN	NaN		NaN	0	20.7	NaN	21.8155	21.2577	0.788761	21.2577	!	0	2	NaN	NaN	NaN		NaN	0	NaN	NaN	NaN		NaN	0		0	0		-21.2577	!	0		NaN	NaN	NaN		NaN	0	NaN	NaN
>AT1G15330.1 | Symbols: | Cystathionine beta-synthase (CBS) protein | chr1:5274368-5275499 FORWARD LENGTH=352	AT1G15330.1	AT1G15330.1	0	10	6	26.1	NaN	NaN	NaN		NaN	0	21.2816	21.6351	22.313	21.7432	0.524107	21.7432	!	0	3	NaN	NaN	NaN		NaN	0	22.4358	22.1844	21.3773	21.9992	0.553045	21.9992	!	0	3		0.255949		0.227754		NaN	NaN	NaN		NaN	0	NaN	22.237
>AT1G15930.2 | Symbols: | Ribosomal protein L7Ae/L30e/S12e/Gadd45 family protein | chr1:5471702-5472741 FORWARD LENGTH=144;>AT1G15930.1 | Symbols: | Ribosomal protein L7Ae/L30e/S12e/Gadd45 family protein | chr1:5471702-5472741 FORWARD LENGTH=144	AT1G15930.2;AT1G15930.1	AT1G15930.2;AT1G15930.1	0	3	3	24.3	NaN	NaN	NaN		NaN	0	20.1685	18.869	19.6535	19.5637	0.654413	19.5637	!	0	3	NaN	NaN	NaN		NaN	0	NaN	NaN	NaN		NaN	0		0	0		-19.5637	!	0		NaN	NaN	NaN		NaN	0	NaN	19.4657
>AT1G16030.1 | Symbols: Hsp70b | heat shock protein 70B | chr1:5502386-5504326 REVERSE LENGTH=646	AT1G16030.1	AT1G16030.1	0	2	7	15	NaN	NaN	NaN		NaN	0	19.7066	19.9283	19.825	19.82	0.110917	19.82	!	0	3	NaN	NaN	NaN		NaN	0	NaN	NaN	NaN		NaN	0		0	0		-19.82	!	0		NaN	NaN	NaN		NaN	0	NaN	NaN
>AT1G16300.1 | Symbols: GAPCP-2 | glyceraldehyde-3-phosphate dehydrogenase of plastid 2 | chr1:5574433-5577406 FORWARD LENGTH=420;>AT1G79530.1 | Symbols: GAPCP-1 | glyceraldehyde-3-phosphate dehydrogenase of plastid 1 | chr1:29916232-29919088 REVERSE LENGT	AT1G16300.1;AT1G79530.1	AT1G16300.1;AT1G79530.1	0.0045455	6	2	4.5	22.3277	21.7605	22.5303	22.2062	0.399042	3	21.8702	21.4672	21.6363	21.6579	0.202395	-0.548252		0.995347	3	23.2989	22.3274	22.2546	22.627	0.583076	3	21.0338	21.147	21.1109	21.0972	0.0578542	-1.52974		1.97296	3		-0.560669	+	2.00301		NaN	NaN	NaN		NaN	0	NaN	NaN
>AT1G16850.1 | Symbols: | unknown protein;FUNCTIONS IN: molecular_function unknown;INVOLVED IN: response to salt stress;LOCATED IN: endomembrane system;EXPRESSED IN: leaf apex, leaf whorl, male gametophyte, flower, leaf;EXPRESSED DURING: LP.06 six le	AT1G16850.1	AT1G16850.1	0	8	1	10.5	NaN	NaN	NaN		NaN	0	20.8388	NaN	22.4617	21.6502	1.14756	21.6502	!	0	2	NaN	NaN	NaN		NaN	0	22.2327	NaN	22.008	22.1204	0.15895	22.1204	!	0	2		0.470137		0.204833		21.3429	22.3424	NaN	21.8426	0.706762	2	22.9288	23.8738
>AT1G19730.1 | Symbols: ATTRX4, ATH4 | Thioredoxin superfamily protein | chr1:6823163-6824020 REVERSE LENGTH=119	AT1G19730.1	AT1G19730.1	0	5	3	37	NaN	NaN	NaN		NaN	0	20.4379	22.1757	21.861	21.4915	0.925962	21.4915	!	0	3	NaN	NaN	NaN		NaN	0	23.142	NaN	NaN	23.142	NaN	23.142		0	1		1.65049		0		NaN	NaN	NaN		NaN	0	22.3623	22.5179
>AT1G20200.1 | Symbols: EMB2719, HAP15 | PAM domain (PCI/PINT associated module) protein | chr1:7001409-7004154 REVERSE LENGTH=488	AT1G20200.1	AT1G20200.1	0	1	2	3.7	NaN	NaN	NaN		NaN	0	19.6128	NaN	NaN	19.6128	NaN	19.6128		0	1	NaN	NaN	NaN		NaN	0	20.5189	NaN	NaN	20.5189	NaN	20.5189		0	1		0.906141		0		NaN	20.3717	NaN	20.3717	NaN	1	20.311	20.6076
>AT1G20620.2 | Symbols: CAT3, SEN2, ATCAT3 | catalase 3 | chr1:7143142-7145807 FORWARD LENGTH=427;>AT4G35090.2 | Symbols: CAT2 | catalase 2 | chr4:16701105-16703215 REVERSE LENGTH=474;>AT1G20620.5 | Symbols: CAT3, SEN2, ATCAT3 | catalase 3 | chr1:7143142-7	AT1G20620.2;AT4G35090.2;AT1G20620.5;AT4G35090.1;AT1G20620.1	AT1G20620.2;AT4G35090.2;AT1G20620.5;AT4G35090.1;AT1G20620.1	0	4	1	2.6	NaN	NaN	NaN		NaN	0	NaN	20.1262	NaN	20.1262	NaN	20.1262		0	1	NaN	NaN	NaN		NaN	0	NaN	NaN	NaN		NaN	0		0	0		-20.1262		0		NaN	20.6594	NaN	20.6594	NaN	1	NaN	NaN
>AT1G24360.1 | Symbols: | NAD(P)-binding Rossmann-fold superfamily protein | chr1:8640820-8643283 FORWARD LENGTH=319	AT1G24360.1	AT1G24360.1	0	29	9	42	NaN	NaN	NaN		NaN	0	24.1458	23.3981	24.2704	23.9381	0.471781	23.9381	!	0	3	NaN	NaN	NaN		NaN	0	24.2472	23.5349	23.8921	23.8914	0.356141	23.8914	!	0	3		-0.0466576		0.0467898		23.4887	23.7425	22.2337	23.155	0.807895	3	NaN	24.6755
>AT1G24510.2 | Symbols: | TCP-1/cpn60 chaperonin family protein | chr1:8685504-8687660 REVERSE LENGTH=459;>AT1G24510.1 | Symbols: | TCP-1/cpn60 chaperonin family protein | chr1:8685504-8688101 REVERSE LENGTH=535	AT1G24510.2;AT1G24510.1	AT1G24510.2;AT1G24510.1	0	9	3	6.8	NaN	NaN	NaN		NaN	0	20.6151	20.8334	20.5523	20.6669	0.147544	20.6669	!	0	3	NaN	NaN	NaN		NaN	0	21.6548	20.3451	20.7091	20.903	0.676067	20.903	!	0	3		0.236078		0.231839		NaN	NaN	NaN		NaN	0	NaN	20.6794
>AT1G27950.1 | Symbols: LTPG1 | glycosylphosphatidylinositol-anchored lipid protein transfer 1 | chr1:9740740-9741991 FORWARD LENGTH=193	AT1G27950.1	AT1G27950.1	0	10	3	18.1	22.7819	21.5362	NaN	22.159	0.880827	2	22.556	22.4475	22.1959	22.3998	0.184714	0.240726		0.184927	3	NaN	NaN	NaN		NaN	0	22.5583	21.8676	22.9202	22.4487	0.534803	22.4487	!	0	3		0.048893		0.0514553		20.4668	21.7523	NaN	21.1096	0.908967	2	NaN	22.0105
>AT1G27990.1 | Symbols: | unknown protein;BEST Arabidopsis thaliana protein match is: unknown protein (TAIR:AT5G52420.1);Has 86 Blast hits to 86 proteins in 15 species: Archae - 0;Bacteria - 0;Metazoa - 0;Fungi - 0;Plants - 84;Viruses - 0;Other Eu	AT1G27990.1	AT1G27990.1	0	7	2	8.9	NaN	18.9653	NaN	18.9652	NaN	1	20.3653	21.1272	21.1734	20.8886	0.453833	1.92339		0	3	NaN	NaN	NaN		NaN	0	21.1894	21.7167	21.1812	21.3624	0.306826	21.3624	!	0	3		0.473801		0.680924		NaN	NaN	NaN		NaN	0	NaN	20.9433
>AT1G28290.2 | Symbols: AGP31 | arabinogalactan protein 31 | chr1:9889331-9890843 REVERSE LENGTH=315;>AT1G28290.1 | Symbols: AGP31 | arabinogalactan protein 31 | chr1:9889331-9890843 REVERSE LENGTH=359	AT1G28290.2;AT1G28290.1	AT1G28290.2;AT1G28290.1	0	5	3	13.3	NaN	NaN	NaN		NaN	0	22.1141	NaN	21.2368	21.6755	0.620318	21.6755	!	0	2	NaN	NaN	NaN		NaN	0	20.6884	NaN	NaN	20.6884	NaN	20.6884		0	1		-0.987049		0		NaN	NaN	NaN		NaN	0	22.1438	23.4887
>AT1G29040.3 | Symbols: | unknown protein;LOCATED IN: chloroplast, vacuole;EXPRESSED IN: 22 plant structures;EXPRESSED DURING: 13 growth stages;CONTAINS InterPro DOMAIN/s: Conserved hypothetical protein CHP02058 (InterPro:IPR011719);Has 35333 Blast h	AT1G29040.3;AT1G29040.4;AT1G29040.1	AT1G29040.3;AT1G29040.4;AT1G29040.1	0	3	2	8.2	NaN	NaN	NaN		NaN	0	19.957	NaN	20.3792	20.1681	0.298525	20.1681	!	0	2	NaN	NaN	NaN		NaN	0	22.2201	NaN	21.9218	22.071	0.210931	22.071	!	0	2		1.90287		1.74583		NaN	NaN	NaN		NaN	0	NaN	20.2768
>AT1G29680.1 | Symbols: | Protein of unknown function (DUF1264) | chr1:10377900-10378931 REVERSE LENGTH=237	AT1G29680.1	AT1G29680.1	0	15	2	9.3	NaN	NaN	NaN		NaN	0	21.8567	22.2391	22.07	22.0552	0.191606	22.0552	!	0	3	NaN	NaN	NaN		NaN	0	22.7832	23.0061	22.4625	22.7506	0.273269	22.7506	!	0	3		0.69533		1.64616		21.0292	21.4569	20.0509	20.8456	0.720759	3	21.5415	22.5635
>AT1G29880.1 | Symbols: | glycyl-tRNA synthetase / glycine--tRNA ligase | chr1:10459662-10462781 REVERSE LENGTH=729	AT1G29880.1	AT1G29880.1	0	4	3	4.7	NaN	NaN	NaN		NaN	0	19.288	20.5136	19.3229	19.7082	0.697788	19.7082	!	0	3	NaN	NaN	NaN		NaN	0	NaN	NaN	NaN		NaN	0		0	0		-19.7082	!	0		NaN	NaN	NaN		NaN	0	NaN	NaN
>AT1G29930.1 | Symbols: CAB1, AB140, CAB140, LHCB1.3 | chlorophyll A/B binding protein 1 | chr1:10478071-10478874 FORWARD LENGTH=267;>AT1G29920.1 | Symbols: CAB2, AB165, LHCB1.1 | chlorophyll A/B-binding protein 2 | chr1:10475089-10475892 REVERSE LENGTH=26	AT1G29930.1;AT1G29920.1;AT1G29910.1;AT2G34420.1	AT1G29930.1;AT1G29920.1;AT1G29910.1;AT2G34420.1	0	13	5	25.1	26.4403	23.1629	24.2027	24.602	1.6748	3	23.9204	21.3684	21.6489	22.3126	1.39949	-2.28938		0.843437	3	21.3663	NaN	21.6653	21.5158	0.21141	2	22.1967	21.5726	21.5276	21.7656	0.37396	0.249834		0.33133	3		-0.546959		0.260576		NaN	21.2218	NaN	21.2218	NaN	1	22.5013	21.0208
>AT1G30580.1 | Symbols: | GTP binding | chr1:10831953-10835454 REVERSE LENGTH=394	AT1G30580.1	AT1G30580.1	0	3	3	7.6	NaN	NaN	NaN		NaN	0	19.8735	20.1603	20.0983	20.044	0.150882	20.044	!	0	3	NaN	NaN	NaN		NaN	0	NaN	NaN	NaN		NaN	0		0	0		-20.044	!	0		NaN	NaN	NaN		NaN	0	NaN	NaN
>AT1G31330.1 | Symbols: PSAF | photosystem I subunit F | chr1:11215011-11215939 REVERSE LENGTH=221	AT1G31330.1	AT1G31330.1	0	6	2	13.1	24.6428	NaN	20.7401	22.6915	2.75967	2	21.7495	18.6619	NaN	20.2057	2.18326	-2.48578		0.373633	2	NaN	NaN	NaN		NaN	0	NaN	NaN	NaN		NaN	0		0	0		-20.2057	!	0		NaN	NaN	NaN		NaN	0	NaN	NaN
>AT1G32440.1 | Symbols: PKp3 | plastidial pyruvate kinase 3 | chr1:11712205-11714963 FORWARD LENGTH=571;>AT5G52920.1 | Symbols: PKP1, PKP-BETA1, PKP2 | plastidic pyruvate kinase beta subunit 1 | chr5:21463680-21466612 FORWARD LENGTH=579	AT1G32440.1;AT5G52920.1	AT1G32440.1;AT5G52920.1	0	3	2	3.7	NaN	NaN	NaN		NaN	0	18.9218	19.662	NaN	19.2919	0.523403	19.2919	!	0	2	NaN	NaN	NaN		NaN	0	NaN	NaN	NaN		NaN	0		0	0		-19.2919	!	0		NaN	NaN	NaN		NaN	0	NaN	NaN
>AT1G33140.1 | Symbols: PGY2 | Ribosomal protein L6 family | chr1:12023360-12024502 FORWARD LENGTH=194;>AT1G33120.1 | Symbols: | Ribosomal protein L6 family | chr1:12010986-12012223 FORWARD LENGTH=194	AT1G33140.1;AT1G33120.1;AT4G10450.1	AT1G33140.1;AT1G33120.1	0	26	9	54.1	NaN	20.9499	20.5419	20.7459	0.288468	2	23.8438	23.2989	23.6367	23.5931	0.275043	2.84728	+	2.81145	3	NaN	NaN	20.8023	20.8023	NaN	1	21.8087	20.4983	19.5899	20.6323	1.11548	-0.17		0	3		-2.96084		1.95357		20.0179	20.4258	NaN	20.2219	0.288419	2	20.4832	24.8632
>AT1G34430.1 | Symbols: EMB3003 | 2-oxoacid dehydrogenases acyltransferase family protein | chr1:12588027-12590084 REVERSE LENGTH=465	AT1G34430.1	AT1G34430.1	0	11	8	24.1	NaN	NaN	NaN		NaN	0	20.8623	20.962	20.3077	20.7107	0.352495	20.7107	!	0	3	NaN	NaN	NaN		NaN	0	NaN	NaN	NaN		NaN	0		0	0		-20.7107	!	0		NaN	21.3831	NaN	21.3831	NaN	1	21.4822	21.1834
>AT1G42970.1 | Symbols: GAPB | glyceraldehyde-3-phosphate dehydrogenase B subunit | chr1:16127552-16129584 FORWARD LENGTH=447	AT1G42970.1	AT1G42970.1	0	19	7	17.2	22.732	23.294	NaN	23.013	0.397405	2	23.4408	22.1849	23.4061	23.0106	0.715306	-0.00244713		0.00136564	3	NaN	NaN	NaN		NaN	0	23.4052	23.8	22.9863	23.3971	0.406909	23.3971	!	0	3		0.386564		0.335801		22.0221	23.2646	22.695	22.6606	0.62192	3	22.5606	24.1229
>AT1G43890.3 | Symbols: ATRAB18, ATRABC1, RAB18-1, RABC1, ATRAB-C1, RAB18 | RAB GTPASE HOMOLOG B18 | chr1:16646934-16648395 FORWARD LENGTH=212;>AT1G43890.2 | Symbols: ATRAB18, ATRABC1, RAB18-1, RABC1, ATRAB-C1, RAB18 | RAB GTPASE HOMOLOG B18 | chr1:1664693	AT1G43890.3;AT1G43890.2;AT1G43890.1;AT5G03530.1	AT1G43890.3;AT1G43890.2;AT1G43890.1	0	14	3	15.1	NaN	NaN	NaN		NaN	0	21.02	22.1486	20.2902	21.1529	0.936317	21.1529	!	0	3	19.6602	NaN	NaN	19.6602	NaN	1	19.2191	21.2047	20.9291	20.451	1.07568	0.790833		0	3		-0.701935		0.354615		19.2755	21.8426	NaN	20.5591	1.81525	2	NaN	22.1924
>AT1G44575.1 | Symbols: NPQ4, PSBS | Chlorophyll A-B binding family protein | chr1:16871768-16873194 FORWARD LENGTH=265;>AT1G44575.2 | Symbols: NPQ4, PSBS | Chlorophyll A-B binding family protein | chr1:16871768-16872548 FORWARD LENGTH=205	AT1G44575.1;AT1G44575.2	AT1G44575.1;AT1G44575.2	0	9	6	29.8	22.6379	NaN	NaN	22.6379	NaN	1	22.8402	22.327	21.0166	22.0613	0.940362	-0.576626		0	3	NaN	NaN	20.6743	20.6743	NaN	1	NaN	NaN	NaN		NaN	-20.6743		0	0		-22.0613	!	0		20.3812	21.4485	NaN	20.9149	0.754719	2	21.6755	23.7519
>AT1G45000.1 | Symbols: | AAA-type ATPase family protein | chr1:17009220-17011607 FORWARD LENGTH=399;>AT5G43010.1 | Symbols: RPT4A | regulatory particle triple-A ATPase 4A | chr5:17248563-17251014 REVERSE LENGTH=399;>AT1G45000.2 | Symbols: | AAA-type ATP	AT1G45000.1;AT5G43010.1;AT1G45000.2	AT1G45000.1;AT5G43010.1;AT1G45000.2	0	8	5	14.8	NaN	20.7373	NaN	20.7373	NaN	1	20.7423	20.6648	20.8296	20.7456	0.0824224	0.00829887		0	3	NaN	NaN	NaN		NaN	0	22.1139	21.506	NaN	21.81	0.429909	21.81	!	0	2		1.06438		1.6972		NaN	20.9092	NaN	20.9092	NaN	1	NaN	20.2748
>AT1G47260.1 | Symbols: APFI, GAMMA CA2 | gamma carbonic anhydrase 2 | chr1:17321384-17323347 REVERSE LENGTH=278	AT1G47260.1	AT1G47260.1	0	3	2	7.2	NaN	NaN	NaN		NaN	0	20.2907	20.8381	20.8946	20.6745	0.333532	20.6745	!	0	3	NaN	NaN	NaN		NaN	0	NaN	NaN	NaN		NaN	0		0	0		-20.6745	!	0		NaN	NaN	NaN		NaN	0	NaN	NaN
>AT1G47540.1 | Symbols: | Scorpion toxin-like knottin superfamily protein | chr1:17455702-17456146 REVERSE LENGTH=98;>AT1G47540.2 | Symbols: | Scorpion toxin-like knottin superfamily protein | chr1:17455702-17456146 REVERSE LENGTH=99	AT1G47540.1;AT1G47540.2	AT1G47540.1;AT1G47540.2	0	34	4	29.6	NaN	23.4753	NaN	23.4753	NaN	1	24.911	23.428	24.3478	24.2289	0.748595	0.753632		0	3	NaN	20.3228	22.2664	21.2946	1.37434	2	24.2486	25.0357	23.7833	24.3558	0.633067	3.06126		1.41644	3		0.126905		0.0790497		24.5025	24.8398	22.6913	24.0112	1.15542	3	24.6394	26.2233
>AT1G48130.1 | Symbols: ATPER1, PER1 | 1-cysteine peroxiredoxin 1 | chr1:17780610-17781500 FORWARD LENGTH=216	AT1G48130.1	AT1G48130.1	0	17	6	41.2	23.3352	22.9383	22.3655	22.8797	0.487543	3	24.5597	23.5734	24.8054	24.3128	0.65207	1.43313		1.41937	3	NaN	NaN	22.6191	22.6191	NaN	1	24.2128	23.6192	22.7665	23.5328	0.727027	0.913754		0	3		-0.779978		0.622035		NaN	NaN	NaN		NaN	0	NaN	22.7797
>AT1G48470.1 | Symbols: GLN1;5 | glutamine synthetase 1;5 | chr1:17913784-17915926 FORWARD LENGTH=353	AT1G48470.1	AT1G48470.1	0	17	7	26.3	NaN	21.56	NaN	21.56	NaN	1	23.6428	23.7655	24.3589	23.9224	0.38296	2.36239		0	3	18.6428	NaN	19.764	19.2034	0.792804	2	23.7314	23.1076	20.8106	22.5499	1.53822	3.34643		1.14753	3		-1.37255		0.681793		NaN	NaN	NaN		NaN	0	20.8132	21.7761
>AT1G48990.1 | Symbols: | Oleosin family protein | chr1:18121470-18121979 FORWARD LENGTH=169	AT1G48990.1	AT1G48990.1	0	1	1	11.8	NaN	NaN	NaN		NaN	0	19.7758	20.1155	19.8615	19.9176	0.176671	19.9176	!	0	3	NaN	NaN	NaN		NaN	0	NaN	NaN	NaN		NaN	0		0	0		-19.9176	!	0		NaN	NaN	NaN		NaN	0	NaN	NaN
>AT1G51980.2 | Symbols: | Insulinase (Peptidase family M16) protein | chr1:19323929-19326771 REVERSE LENGTH=451;>AT1G51980.1 | Symbols: | Insulinase (Peptidase family M16) protein | chr1:19323692-19326771 REVERSE LENGTH=503;>AT3G16480.1 | Symbols: MPPalp	AT1G51980.2;AT1G51980.1;AT3G16480.1	AT1G51980.2;AT1G51980.1;AT3G16480.1	0	6	4	10.6	NaN	NaN	NaN		NaN	0	21.345	21.8637	21.1641	21.4576	0.363118	21.4576	!	0	3	NaN	NaN	NaN		NaN	0	20.7144	21.0548	NaN	20.8846	0.240729	20.8846	!	0	2		-0.572975		0.820723		NaN	NaN	NaN		NaN	0	NaN	NaN
>AT1G52510.2 | Symbols: | alpha/beta-Hydrolases superfamily protein | chr1:19563039-19564922 REVERSE LENGTH=288;>AT1G52510.1 | Symbols: | alpha/beta-Hydrolases superfamily protein | chr1:19563039-19565260 REVERSE LENGTH=380	AT1G52510.2;AT1G52510.1	AT1G52510.2;AT1G52510.1	0	2	1	6.6	NaN	NaN	NaN		NaN	0	20.3005	20.0828	NaN	20.1916	0.153957	20.1916	!	0	2	NaN	NaN	NaN		NaN	0	NaN	NaN	NaN		NaN	0		0	0		-20.1916	!	0		NaN	NaN	NaN		NaN	0	NaN	NaN
>AT1G53750.1 | Symbols: RPT1A | regulatory particle triple-A 1A | chr1:20065921-20068324 REVERSE LENGTH=426	AT1G53750.1	AT1G53750.1	0	9	8	23.2	NaN	NaN	NaN		NaN	0	20.6457	21.5032	21.7895	21.3128	0.595213	21.3128	!	0	3	NaN	NaN	NaN		NaN	0	22.1597	NaN	NaN	22.1597	NaN	22.1597		0	1		0.846924		0		NaN	20.4207	NaN	20.4207	NaN	1	NaN	22.5664
>AT1G54100.2 | Symbols: ALDH7B4 | aldehyde dehydrogenase 7B4 | chr1:20195435-20198853 REVERSE LENGTH=508;>AT1G54100.1 | Symbols: ALDH7B4 | aldehyde dehydrogenase 7B4 | chr1:20195435-20198853 REVERSE LENGTH=508	AT1G54100.2;AT1G54100.1	AT1G54100.2;AT1G54100.1	0	6	2	4.9	NaN	NaN	NaN		NaN	0	19.5611	18.3071	19.4053	19.0912	0.683475	19.0912	!	0	3	NaN	NaN	NaN		NaN	0	21.0573	NaN	20.5316	20.7945	0.371728	20.7945	!	0	2		1.70333		1.28033		NaN	NaN	NaN		NaN	0	NaN	20.5211
>AT1G54780.1 | Symbols: TLP18.3 | thylakoid lumen 18.3 kDa protein | chr1:20439533-20440953 FORWARD LENGTH=285	AT1G54780.1	AT1G54780.1	0	2	2	8.8	21.7854	NaN	NaN	21.7854	NaN	1	19.9041	20.5425	NaN	20.2233	0.451419	-1.56215		0	2	NaN	NaN	NaN		NaN	0	NaN	20.408	NaN	20.408	NaN	20.408		0	1		0.184748		0		NaN	NaN	NaN		NaN	0	NaN	20.7657
>AT1G54860.1 | Symbols: | Glycoprotein membrane precursor GPI-anchored | chr1:20457522-20458434 REVERSE LENGTH=200	AT1G54860.1	AT1G54860.1	0	10	3	12.5	20.0793	19.6282	NaN	19.8537	0.318936	2	21.0968	22.2025	22.1432	21.8142	0.62196	1.96042		1.54576	3	NaN	NaN	NaN		NaN	0	20.5058	22.9962	22.3592	21.9537	1.29376	21.9537	!	0	3		0.139568		0.0582703		20.3398	20.5491	NaN	20.4445	0.147933	2	NaN	21.5023
>AT1G54870.1 | Symbols: | NAD(P)-binding Rossmann-fold superfamily protein | chr1:20459011-20460417 FORWARD LENGTH=335	AT1G54870.1	AT1G54870.1	0	232	30	80.9	20.4704	21.9863	NaN	21.2284	1.07191	2	29.4848	29.242	29.5054	29.4108	0.146507	8.18239	+	3.12293	3	19.3013	20.0859	20.2002	19.8625	0.489316	3	29.7011	28.7935	29.1091	29.2012	0.460723	9.33875	+	4.75254	3		-0.209503		0.305705		24.9786	26.3857	23.8678	25.0774	1.26184	3	27.2775	29.5125
>AT1G56070.1 | Symbols: LOS1 | Ribosomal protein S5/Elongation factor G/III/V family protein | chr1:20968245-20971077 REVERSE LENGTH=843	AT1G56070.1;AT3G12915.1;AT3G12915.2	AT1G56070.1	0	44	19	27.6	22.0053	21.6576	20.2163	21.2931	0.948574	3	25.8959	23.629	25.3816	24.9688	1.18848	3.67575		1.85881	3	NaN	19.6239	19.9552	19.7895	0.234258	2	24.5365	25.8004	23.0733	24.4701	1.36478	4.68055		1.7059	3		-0.498749		0.181755		NaN	20.9273	NaN	20.9273	NaN	1	NaN	21.6487
>AT1G57720.2 | Symbols: | Translation elongation factor EF1B, gamma chain | chr1:21377873-21380114 FORWARD LENGTH=413;>AT1G57720.1 | Symbols: | Translation elongation factor EF1B, gamma chain | chr1:21377873-21380114 FORWARD LENGTH=413	AT1G57720.2;AT1G57720.1;AT1G09640.2	AT1G57720.2;AT1G57720.1	0	11	7	23	NaN	NaN	NaN		NaN	0	21.9185	21.7455	21.4825	21.7155	0.219542	21.7155	!	0	3	NaN	NaN	NaN		NaN	0	22.5881	NaN	NaN	22.5881	NaN	22.5881		0	1		0.872608		0		19.5122	21.2867	NaN	20.3994	1.25478	2	NaN	21.0242
>AT1G62290.2 | Symbols: | Saposin-like aspartyl protease family protein | chr1:23010107-23012681 REVERSE LENGTH=513;>AT1G62290.1 | Symbols: | Saposin-like aspartyl protease family protein | chr1:23010107-23012681 REVERSE LENGTH=513	AT1G62290.2;AT1G62290.1	AT1G62290.2;AT1G62290.1	0	127	13	34.7	24.5671	25.516	23.6834	24.5888	0.916511	3	27.5815	27.3634	27.9743	27.6397	0.309582	3.05093	+	2.26272	3	21.7678	24.1843	22.2939	22.7487	1.27085	3	26.6553	25.07	25.7018	25.809	0.798067	3.06033		1.6165	3		-1.83075		1.68284		26.3	26.8237	24.8611	25.9949	1.01626	3	26.1355	27.6338
>AT1G62640.2 | Symbols: KAS III | 3-ketoacyl-acyl carrier protein synthase III | chr1:23192502-23194737 FORWARD LENGTH=404;>AT1G62640.1 | Symbols: KAS III | 3-ketoacyl-acyl carrier protein synthase III | chr1:23192502-23194737 FORWARD LENGTH=404	AT1G62640.2;AT1G62640.1	AT1G62640.2;AT1G62640.1	0	3	2	5.9	NaN	NaN	NaN		NaN	0	19.6213	NaN	19.8058	19.7136	0.130477	19.7136	!	0	2	NaN	NaN	NaN		NaN	0	20.9007	NaN	NaN	20.9007	NaN	20.9007		0	1		1.18715		0		NaN	NaN	NaN		NaN	0	NaN	19.5799
>AT1G64110.1 | Symbols: | P-loop containing nucleoside triphosphate hydrolases superfamily protein | chr1:23796887-23801240 REVERSE LENGTH=824;>AT1G64110.3 | Symbols: | P-loop containing nucleoside triphosphate hydrolases superfamily protein | chr1:23796	AT1G64110.1;AT1G64110.3;AT1G64110.2;AT5G52882.1;AT4G28000.1	AT1G64110.1;AT1G64110.3;AT1G64110.2;AT5G52882.1	0	3	3	5.1	NaN	NaN	NaN		NaN	0	19.4821	19.4934	20.2326	19.736	0.430061	19.736	!	0	3	NaN	NaN	NaN		NaN	0	20.3247	NaN	NaN	20.3247	NaN	20.3247		0	1		0.588634		0		NaN	NaN	NaN		NaN	0	NaN	NaN
>AT1G64520.1 | Symbols: RPN12a | regulatory particle non-ATPase 12A | chr1:23956459-23958120 FORWARD LENGTH=267	AT1G64520.1	AT1G64520.1	0	4	3	14.2	NaN	NaN	NaN		NaN	0	19.9096	20.5359	20.4575	20.301	0.341228	20.301	!	0	3	NaN	NaN	NaN		NaN	0	20.6418	NaN	NaN	20.6418	NaN	20.6418		0	1		0.340803		0		NaN	NaN	NaN		NaN	0	NaN	20.2124
>AT1G64790.1 | Symbols: ILA | ILITYHIA | chr1:24065232-24081908 REVERSE LENGTH=2610;>AT1G64790.2 | Symbols: ILA | ILITYHIA | chr1:24065232-24083403 REVERSE LENGTH=2696	AT1G64790.1;AT1G64790.2	AT1G64790.1;AT1G64790.2	0	4	4	1.8	NaN	NaN	NaN		NaN	0	20.1042	20.9171	NaN	20.5106	0.574797	20.5106	!	0	2	NaN	NaN	NaN		NaN	0	21.0372	NaN	20.4362	20.7367	0.424929	20.7367	!	0	2		0.226084		0.155871		NaN	NaN	NaN		NaN	0	NaN	NaN
>AT1G65090.1 | Symbols: | unknown protein;BEST Arabidopsis thaliana protein match is: unknown protein (TAIR:AT5G36100.1);Has 1435 Blast hits to 1033 proteins in 192 species: Archae - 0;Bacteria - 61;Metazoa - 511;Fungi - 123;Plants - 100;Viruses -	AT1G65090.1;AT1G65090.3;AT1G65090.2	AT1G65090.1;AT1G65090.3;AT1G65090.2	0	17	3	13.4	NaN	21.366	NaN	21.366	NaN	1	20.0742	22.2468	21.78	21.367	1.14369	0.000976562		0	3	NaN	NaN	21.2459	21.2459	NaN	1	23.4862	23.947	23.0834	23.5055	0.432141	2.25965		0	3		2.1385		1.41121		20.7641	21.3162	NaN	21.0402	0.390417	2	22.3745	24.8315
>AT1G66240.1 | Symbols: ATX1, ATATX1 | homolog of anti-oxidant 1 | chr1:24686445-24687327 REVERSE LENGTH=106	AT1G66240.1	AT1G66240.1	0	6	2	13.2	NaN	NaN	NaN		NaN	0	21.4919	22.1207	22.1494	21.9207	0.371599	21.9207	!	0	3	NaN	NaN	NaN		NaN	0	23.3827	22.8736	NaN	23.1281	0.360014	23.1281	!	0	2		1.20749		1.43354		NaN	NaN	NaN		NaN	0	NaN	NaN
>AT1G66530.1 | Symbols: | Arginyl-tRNA synthetase, class Ic | chr1:24819064-24822277 REVERSE LENGTH=590;>AT4G26300.1 | Symbols: emb1027 | Arginyl-tRNA synthetase, class Ic | chr4:13308400-13313109 REVERSE LENGTH=642	AT1G66530.1;AT4G26300.1	AT1G66530.1;AT4G26300.1	0	2	2	3.9	NaN	NaN	NaN		NaN	0	18.875	NaN	18.941	18.908	0.046638	18.908	!	0	2	NaN	NaN	NaN		NaN	0	20.0798	NaN	NaN	20.0798	NaN	20.0798		0	1		1.17179		0		NaN	NaN	NaN		NaN	0	NaN	19.1617
>AT1G67090.1 | Symbols: RBCS1A | ribulose bisphosphate carboxylase small chain 1A | chr1:25048465-25049249 REVERSE LENGTH=180;>AT5G38430.1 | Symbols: | Ribulose bisphosphate carboxylase (small chain) family protein | chr5:15384350-15385155 REVERSE LENGTH=	AT1G67090.1;AT5G38430.1;AT5G38420.1;AT5G38410.1;AT5G38410.2;AT5G38410.3	AT1G67090.1;AT5G38430.1;AT5G38420.1;AT5G38410.1;AT5G38410.2;AT5G38410.3	0	11	4	27.8	NaN	22.2494	NaN	22.2495	NaN	1	20.9141	21.372	20.4113	20.8992	0.480538	-1.35028		0	3	NaN	NaN	NaN		NaN	0	21.3145	NaN	NaN	21.3145	NaN	21.3145		0	1		0.415287		0		21.6038	23.0204	NaN	22.3121	1.00165	2	23.6016	20.8263
>AT1G70730.1 | Symbols: PGM2 | Phosphoglucomutase/phosphomannomutase family protein | chr1:26669020-26672726 REVERSE LENGTH=585;>AT1G70730.3 | Symbols: PGM2 | Phosphoglucomutase/phosphomannomutase family protein | chr1:26669020-26673166 REVERSE LENGTH=662;	AT1G70730.1;AT1G70730.3;AT1G70730.2	AT1G70730.1;AT1G70730.3;AT1G70730.2	0	13	9	16.6	NaN	NaN	NaN		NaN	0	22.435	22.2769	21.2969	22.003	0.616526	22.003	!	0	3	NaN	NaN	NaN		NaN	0	21.9788	22.3184	21.0902	21.7958	0.634226	21.7958	!	0	3		-0.207184		0.151367		20.7173	21.4531	NaN	21.0852	0.520284	2	NaN	22.7965
>AT1G70770.2 | Symbols: | Protein of unknown function DUF2359, transmembrane | chr1:26688622-26691185 REVERSE LENGTH=610;>AT1G70770.1 | Symbols: | Protein of unknown function DUF2359, transmembrane | chr1:26688622-26691185 REVERSE LENGTH=610	AT1G70770.2;AT1G70770.1;AT1G23170.2;AT1G23170.1	AT1G70770.2;AT1G70770.1	0	17	8	14.6	NaN	NaN	NaN		NaN	0	23.2132	22.949	23.5276	23.2299	0.289614	23.2299	!	0	3	NaN	NaN	NaN		NaN	0	22.7248	21.8977	21.6083	22.0769	0.579414	22.0769	!	0	3		-1.153		1.43387		20.7305	NaN	NaN	20.7305	NaN	1	NaN	21.5378
>AT1G72100.1 | Symbols: | late embryogenesis abundant domain-containing protein / LEA domain-containing protein | chr1:27127250-27128811 FORWARD LENGTH=480	AT1G72100.1	AT1G72100.1	0	3	3	8.5	NaN	NaN	NaN		NaN	0	19.3591	20.0039	19.8819	19.7483	0.34254	19.7483	!	0	3	NaN	NaN	NaN		NaN	0	NaN	19.4981	NaN	19.4981	NaN	19.4981		0	1		-0.250164		0		NaN	NaN	NaN		NaN	0	NaN	NaN
>AT1G72370.2 | Symbols: P40, AP40, RP40, RPSAA | 40s ribosomal protein SA | chr1:27243148-27244842 REVERSE LENGTH=294;>AT1G72370.1 | Symbols: P40, AP40, RP40, RPSAA | 40s ribosomal protein SA | chr1:27243148-27244842 REVERSE LENGTH=298	AT1G72370.2;AT1G72370.1;AT3G04770.2;AT3G04770.1	AT1G72370.2;AT1G72370.1	0	24	9	47.6	NaN	20.2618	NaN	20.2618	NaN	1	24.3684	24.7391	25.0669	24.7248	0.349449	4.46299		0	3	NaN	NaN	NaN		NaN	0	22.7735	NaN	NaN	22.7735	NaN	22.7735		0	1		-1.9513		0		21.2145	22.8477	NaN	22.0311	1.15485	2	NaN	24.5548
>AT1G74020.1 | Symbols: SS2 | strictosidine synthase 2 | chr1:27835289-27837277 REVERSE LENGTH=335	AT1G74020.1	AT1G74020.1	0.0064935	1	1	3.6	NaN	NaN	NaN		NaN	0	17.9535	18.8464	19.4235	18.7411	0.740675	18.7411	!	0	3	NaN	NaN	NaN		NaN	0	NaN	NaN	NaN		NaN	0		0	0		-18.7411	!	0		NaN	NaN	NaN		NaN	0	NaN	NaN
>AT1G74960.3 | Symbols: FAB1 | fatty acid biosynthesis 1 | chr1:28152564-28155948 REVERSE LENGTH=541;>AT1G74960.2 | Symbols: FAB1, KAS2 | fatty acid biosynthesis 1 | chr1:28152564-28155948 REVERSE LENGTH=541;>AT1G74960.1 | Symbols: FAB1, KAS2, ATKAS2 | fat	AT1G74960.3;AT1G74960.2;AT1G74960.1	AT1G74960.3;AT1G74960.2;AT1G74960.1	0	5	3	7.8	NaN	NaN	NaN		NaN	0	21.0118	20.1308	21.0761	20.7396	0.528193	20.7396	!	0	3	NaN	NaN	NaN		NaN	0	21.8545	20.937	21.361	21.3842	0.459182	21.3842	!	0	3		0.644617		0.730767		20.6734	21.1156	NaN	20.8945	0.312677	2	20.2176	21.9143
>AT1G75830.1 | Symbols: LCR67, PDF1.1 | low-molecular-weight cysteine-rich 67 | chr1:28472405-28472754 FORWARD LENGTH=80	AT1G75830.1	AT1G75830.1	0	3	2	35	NaN	NaN	NaN		NaN	0	19.8736	20.0379	20.589	20.1668	0.374738	20.1668	!	0	3	NaN	NaN	NaN		NaN	0	19.7496	NaN	NaN	19.7496	NaN	19.7496		0	1		-0.417259		0		NaN	NaN	NaN		NaN	0	NaN	NaN
>AT1G78300.1 | Symbols: GRF2, 14-3-3OMEGA, GF14 OMEGA | general regulatory factor 2 | chr1:29461883-29463052 FORWARD LENGTH=259	AT1G78300.1	AT1G78300.1	0	5	5	24.3	NaN	NaN	NaN		NaN	0	20.0486	21.0032	20.3603	20.4707	0.486785	20.4707	!	0	3	NaN	NaN	NaN		NaN	0	20.4501	NaN	NaN	20.4501	NaN	20.4501		0	1		-0.0205765		0		NaN	NaN	NaN		NaN	0	20.3081	20.9269
>AT1G78900.2 | Symbols: VHA-A | vacuolar ATP synthase subunit A | chr1:29660463-29664575 FORWARD LENGTH=623;>AT1G78900.1 | Symbols: VHA-A | vacuolar ATP synthase subunit A | chr1:29660463-29664575 FORWARD LENGTH=623	AT1G78900.2;AT1G78900.1	AT1G78900.2;AT1G78900.1	0	28	10	24.1	23.7843	NaN	NaN	23.7843	NaN	1	22.9726	22.4506	22.3941	22.6058	0.318905	-1.1785		0	3	NaN	NaN	NaN		NaN	0	24.5296	23.3679	23.3475	23.7483	0.676716	23.7483	!	0	3		1.14255		1.24214		21.8065	22.317	NaN	22.0617	0.36097	2	21.1884	22.2181
>AT1G79690.1 | Symbols: atnudt3, NUDT3 | nudix hydrolase homolog 3 | chr1:29985360-29990171 FORWARD LENGTH=772	AT1G79690.1	AT1G79690.1	0	3	2	2.6	NaN	NaN	NaN		NaN	0	18.4785	19.8549	20.2763	19.5366	0.940233	19.5366	!	0	3	NaN	NaN	NaN		NaN	0	NaN	NaN	NaN		NaN	0		0	0		-19.5366	!	0		NaN	19.3697	NaN	19.3697	NaN	1	19.3459	19.8794
>AT2G01470.1 | Symbols: STL2P, ATSEC12 | SEC12P-like 2 protein | chr2:212215-214435 REVERSE LENGTH=393	AT2G01470.1	AT2G01470.1	0	7	2	5.9	NaN	NaN	NaN		NaN	0	19.4176	19.6791	20.0474	19.7147	0.316402	19.7147	!	0	3	NaN	NaN	NaN		NaN	0	20.3586	19.151	19.5588	19.6895	0.614343	19.6895	!	0	3		-0.0252266		0.0210815		NaN	NaN	NaN		NaN	0	NaN	NaN
>AT2G05580.1 | Symbols: | Glycine-rich protein family | chr2:2055578-2056563 FORWARD LENGTH=302	AT2G05580.1	AT2G05580.1	0	4	2	19.2	19.9798	20.5885	20.5527	20.3737	0.341562	3	NaN	NaN	NaN		NaN	-20.3737		0	0	NaN	NaN	NaN		NaN	0	NaN	NaN	22.3147	22.3147	NaN	22.3147		0	1		22.3147		0		NaN	NaN	NaN		NaN	0	NaN	NaN
>AT2G05920.1 | Symbols: | Subtilase family protein | chr2:2269831-2272207 REVERSE LENGTH=754	AT2G05920.1	AT2G05920.1	0	7	4	8.4	22.5176	21.2739	NaN	21.8958	0.879441	2	20.5124	21.0615	20.6023	20.7254	0.294527	-1.17035		0.971671	3	21.1329	22.0832	21.4902	21.5688	0.480004	3	19.9845	22.171	NaN	21.0778	1.54608	-0.490971		0.207892	2		0.352379		0.152208		NaN	21.3679	NaN	21.3679	NaN	1	21.571	20.2457
>AT2G05990.2 | Symbols: MOD1, ENR1 | NAD(P)-binding Rossmann-fold superfamily protein | chr2:2322876-2324867 FORWARD LENGTH=390;>AT2G05990.1 | Symbols: MOD1, ENR1 | NAD(P)-binding Rossmann-fold superfamily protein | chr2:2322876-2324867 FORWARD LENGTH=390	AT2G05990.2;AT2G05990.1	AT2G05990.2;AT2G05990.1	0	9	5	19.7	NaN	20.5519	NaN	20.5519	NaN	1	20.2831	21.6163	21.2431	21.0475	0.687781	0.495615		0	3	NaN	NaN	NaN		NaN	0	21.423	21.666	NaN	21.5445	0.17189	21.5445	!	0	2		0.497017		0.387058		NaN	21.433	NaN	21.433	NaN	1	NaN	21.8892
>AT2G07050.1 | Symbols: CAS1 | cycloartenol synthase 1 | chr2:2924629-2930295 FORWARD LENGTH=759	AT2G07050.1	AT2G07050.1	0	5	3	4	NaN	NaN	NaN		NaN	0	20.9117	21.366	20.5443	20.9407	0.411622	20.9407	!	0	3	NaN	NaN	NaN		NaN	0	20.8763	21.0064	NaN	20.9413	0.0920217	20.9413	!	0	2		0.000694275		0.000713512		NaN	NaN	NaN		NaN	0	NaN	20.7233
>AT2G07698.1 | Symbols: | ATPase, F1 complex, alpha subunit protein | chr2:3361474-3364028 FORWARD LENGTH=777;>ATMG01190.1 | Symbols: ATP1 | ATP synthase subunit 1 | chrM:302166-303689 REVERSE LENGTH=507	AT2G07698.1;ATMG01190.1	AT2G07698.1;ATMG01190.1	0	58	16	19.9	23.0385	22.5325	NaN	22.7855	0.357817	2	25.2696	24.9332	25.1195	25.1074	0.168536	2.32193	+	2.70302	3	NaN	21.2335	NaN	21.2334	NaN	1	24.9622	24.1283	24.2923	24.461	0.441772	3.22752		0	3		-0.646437		1.11358		23.2357	23.9517	22.2196	23.1357	0.870397	3	23.5148	25.3399
>AT2G15690.1 | Symbols: | Tetratricopeptide repeat (TPR)-like superfamily protein | chr2:6831855-6833594 REVERSE LENGTH=579	AT2G15690.1	AT2G15690.1	0.0045767	2	1	1.2	NaN	NaN	NaN		NaN	0	NaN	NaN	23.0648	23.0648	NaN	23.0648		0	1	NaN	NaN	NaN		NaN	0	NaN	NaN	NaN		NaN	0		0	0		-23.0648		0		20.7512	NaN	NaN	20.7512	NaN	1	23.3066	NaN
>AT2G17840.1 | Symbols: ERD7 | Senescence/dehydration-associated protein-related | chr2:7755923-7757798 REVERSE LENGTH=452	AT2G17840.1	AT2G17840.1	0	1	2	5.5	NaN	NaN	NaN		NaN	0	19.6775	19.5103	20.3045	19.8308	0.418695	19.8308	!	0	3	NaN	NaN	NaN		NaN	0	NaN	NaN	NaN		NaN	0		0	0		-19.8308	!	0		NaN	NaN	NaN		NaN	0	NaN	19.9947
>AT2G18110.1 | Symbols: | Translation elongation factor EF1B/ribosomal protein S6 family protein | chr2:7872636-7873713 FORWARD LENGTH=231;>AT1G30230.1 | Symbols: | Glutathione S-transferase, C-terminal-like;Translation elongation factor EF1B/ribosomal	AT2G18110.1;AT1G30230.1;AT1G30230.2	AT2G18110.1;AT1G30230.1;AT1G30230.2	0	6	4	13.9	NaN	NaN	NaN		NaN	0	20.775	20.8843	21.527	21.0621	0.406303	21.0621	!	0	3	NaN	NaN	NaN		NaN	0	21.7119	21.7235	NaN	21.7177	0.00822302	21.7177	!	0	2		0.655655		0.924315		NaN	NaN	NaN		NaN	0	NaN	NaN
>AT2G19730.3 | Symbols: | Ribosomal L28e protein family | chr2:8511752-8512995 FORWARD LENGTH=143;>AT2G19730.2 | Symbols: | Ribosomal L28e protein family | chr2:8511752-8512995 FORWARD LENGTH=143;>AT2G19730.1 | Symbols: | Ribosomal L28e protein family |	AT2G19730.3;AT2G19730.2;AT2G19730.1;AT4G29410.2;AT4G29410.1	AT2G19730.3;AT2G19730.2;AT2G19730.1	0	8	4	34.3	NaN	NaN	NaN		NaN	0	21.8269	23.578	22.6791	22.6946	0.875629	22.6946	!	0	3	NaN	NaN	NaN		NaN	0	NaN	NaN	NaN		NaN	0		0	0		-22.6946	!	0		NaN	NaN	NaN		NaN	0	NaN	NaN
>AT2G20580.1 | Symbols: RPN1A, ATRPN1A | 26S proteasome regulatory subunit S2 1A | chr2:8859211-8864699 FORWARD LENGTH=891	AT2G20580.1	AT2G20580.1	0	14	7	10	21.6844	19.9025	NaN	20.7934	1.26003	2	21.4022	22.1286	21.5196	21.6835	0.389936	0.890032		0.512753	3	NaN	NaN	NaN		NaN	0	22.5206	22.6076	22.5857	22.5713	0.045233	22.5713	!	0	3		0.887852		1.76234		20.7448	21.4919	NaN	21.1184	0.528276	2	NaN	21.7073
>AT2G21160.2 | Symbols: | Translocon-associated protein (TRAP), alpha subunit | chr2:9068428-9070310 FORWARD LENGTH=188;>AT2G21160.1 | Symbols: | Translocon-associated protein (TRAP), alpha subunit | chr2:9068428-9070207 FORWARD LENGTH=258	AT2G21160.2;AT2G21160.1	AT2G21160.2;AT2G21160.1	0	7	3	13.8	NaN	NaN	NaN		NaN	0	21.6588	21.0259	22.1026	21.5958	0.541132	21.5958	!	0	3	NaN	NaN	NaN		NaN	0	21.3671	21.9023	NaN	21.6347	0.378485	21.6347	!	0	2		0.0389595		0.028512		22.2233	22.4142	NaN	22.3188	0.134923	2	22.0421	24.0703
>AT2G21720.1 | Symbols: | Plant protein of unknown function (DUF639) | chr2:9273696-9276802 FORWARD LENGTH=734	AT2G21720.1	AT2G21720.1	0	4	4	5.4	NaN	NaN	NaN		NaN	0	20.6377	21.0746	20.9103	20.8742	0.220671	20.8742	!	0	3	NaN	NaN	NaN		NaN	0	21.1875	20.9122	20.7784	20.9594	0.208569	20.9594	!	0	3		0.0851955		0.185485		NaN	NaN	NaN		NaN	0	NaN	NaN
>AT2G21870.2 | Symbols: MGP1 | copper ion binding;cobalt ion binding;zinc ion binding | chr2:9320612-9322618 REVERSE LENGTH=220;>AT2G21870.1 | Symbols: MGP1 | copper ion binding;cobalt ion binding;zinc ion binding | chr2:9320456-9322618 REVERSE LENGTH=240	AT2G21870.2;AT2G21870.1	AT2G21870.2;AT2G21870.1	0	3	3	17.7	NaN	NaN	20.3052	20.3052	NaN	1	NaN	NaN	NaN		NaN	-20.3052		0	0	NaN	NaN	NaN		NaN	0	21.7018	20.6059	20.5933	20.967	0.636374	20.967	!	0	3		20.967	!	0		NaN	NaN	NaN		NaN	0	NaN	NaN
>AT2G24420.2 | Symbols: | DNA repair ATPase-related | chr2:10380147-10382624 FORWARD LENGTH=440;>AT2G24420.1 | Symbols: | DNA repair ATPase-related | chr2:10380147-10382624 FORWARD LENGTH=440	AT2G24420.2;AT2G24420.1	AT2G24420.2;AT2G24420.1	0	6	4	8.9	NaN	NaN	NaN		NaN	0	19.8411	20.5019	20.7084	20.3505	0.45308	20.3505	!	0	3	NaN	NaN	NaN		NaN	0	21.1863	NaN	20.2208	20.7036	0.682733	20.7036	!	0	2		0.3531		0.279059		NaN	NaN	NaN		NaN	0	NaN	20.6315
>AT2G27530.2 | Symbols: PGY1 | Ribosomal protein L1p/L10e family | chr2:11763443-11764570 REVERSE LENGTH=216;>AT2G27530.1 | Symbols: PGY1 | Ribosomal protein L1p/L10e family | chr2:11763443-11764570 REVERSE LENGTH=216;>AT1G08360.1 | Symbols: | Ribosomal p	AT2G27530.2;AT2G27530.1;AT1G08360.1;AT5G22440.2;AT5G22440.1	AT2G27530.2;AT2G27530.1;AT1G08360.1;AT5G22440.2;AT5G22440.1	0	5	4	20.4	21.4645	20.6913	NaN	21.0779	0.546709	2	21.5665	23.165	22.3135	22.3483	0.799831	1.27044		0.821509	3	20.5222	NaN	20.5569	20.5396	0.0245639	2	NaN	21.5645	NaN	21.5645	NaN	1.02493		0	1		-0.783859		0		NaN	NaN	NaN		NaN	0	NaN	NaN
>AT2G27730.1 | Symbols: | copper ion binding | chr2:11820056-11820867 REVERSE LENGTH=113	AT2G27730.1	AT2G27730.1	0	8	3	34.5	19.5783	19.7676	NaN	19.673	0.13381	2	21.0712	21.1358	21.5678	21.2583	0.26999	1.58531	+	2.29786	3	NaN	NaN	NaN		NaN	0	20.8003	20.6169	18.5319	19.983	1.26009	19.983	!	0	3		-1.27522		0.791311		19.8601	19.9787	18.2545	19.3644	0.963043	3	19.0936	20.2242
>AT2G28490.1 | Symbols: | RmlC-like cupins superfamily protein | chr2:12178812-12180983 REVERSE LENGTH=511	AT2G28490.1	AT2G28490.1	0	19	7	19.8	NaN	22.3589	NaN	22.3589	NaN	1	22.9013	23.7044	23.5099	23.3719	0.418989	1.01298		0	3	NaN	NaN	NaN		NaN	0	21.6606	21.5214	20.8497	21.3439	0.433611	21.3439	!	0	3		-2.02793	+	2.36397		20.8805	22.7701	NaN	21.8253	1.33615	2	22.0086	24.298
>AT2G32060.3 | Symbols: | Ribosomal protein L7Ae/L30e/S12e/Gadd45 family protein | chr2:13639228-13640104 REVERSE LENGTH=144;>AT2G32060.2 | Symbols: | Ribosomal protein L7Ae/L30e/S12e/Gadd45 family protein | chr2:13639228-13640104 REVERSE LENGTH=144;>AT2	AT2G32060.3;AT2G32060.2;AT2G32060.1	AT2G32060.3;AT2G32060.2;AT2G32060.1	0	6	3	18.1	NaN	21.6763	NaN	21.6763	NaN	1	22.4253	22.2379	22.6557	22.4396	0.209268	0.763353		0	3	NaN	NaN	NaN		NaN	0	21.9692	21.0361	NaN	21.5027	0.65982	21.5027	!	0	2		-0.936972		1.04097		NaN	NaN	NaN		NaN	0	NaN	21.4481
>AT2G32120.2 | Symbols: HSP70T-2 | heat-shock protein 70T-2 | chr2:13651720-13653411 REVERSE LENGTH=563;>AT2G32120.1 | Symbols: HSP70T-2 | heat-shock protein 70T-2 | chr2:13651720-13653411 REVERSE LENGTH=563	AT2G32120.2;AT2G32120.1	AT2G32120.2;AT2G32120.1	0	4	3	7.8	NaN	NaN	NaN		NaN	0	19.3946	NaN	NaN	19.3946	NaN	19.3946		0	1	NaN	NaN	NaN		NaN	0	22.1231	NaN	20.6313	21.3772	1.05484	21.3772	!	0	2		1.98258		0		NaN	NaN	NaN		NaN	0	NaN	NaN
>AT2G32920.1 | Symbols: ATPDIL2-3, PDI9, ATPDI9, PDIL2-3 | PDI-like 2-3 | chr2:13962502-13965406 REVERSE LENGTH=440	AT2G32920.1	AT2G32920.1	0.0065076	2	1	3.4	NaN	NaN	NaN		NaN	0	20.487	NaN	NaN	20.487	NaN	20.487		0	1	NaN	NaN	NaN		NaN	0	NaN	NaN	NaN		NaN	0		0	0		-20.487		0		20.2817	20.7918	NaN	20.5368	0.36066	2	NaN	21.6406
>AT2G33070.2 | Symbols: NSP2, ATNSP2 | nitrile specifier protein 2 | chr2:14029350-14030934 REVERSE LENGTH=471;>AT2G33070.1 | Symbols: NSP2, ATNSP2 | nitrile specifier protein 2 | chr2:14029350-14030934 REVERSE LENGTH=471;>AT2G33070.3 | Symbols: NSP2 | nit	AT2G33070.2;AT2G33070.1;AT2G33070.3;AT3G16390.1;AT3G16400.2;AT3G16400.1;AT3G16410.1	AT2G33070.2;AT2G33070.1;AT2G33070.3	0	20	14	32.5	NaN	21.0752	NaN	21.0752	NaN	1	24.082	23.3774	23.3456	23.6017	0.416267	2.5265		0	3	NaN	NaN	NaN		NaN	0	23.6199	22.8761	22.9139	23.1366	0.418923	23.1366	!	0	3		-0.465033		0.612049		NaN	NaN	NaN		NaN	0	21.4216	23.358
>AT2G33150.1 | Symbols: PKT3, PED1, KAT2 | peroxisomal 3-ketoacyl-CoA thiolase 3 | chr2:14047814-14050983 REVERSE LENGTH=462	AT2G33150.1	AT2G33150.1	0	35	10	37	NaN	23.2426	NaN	23.2426	NaN	1	23.7501	24.9016	24.4094	24.3537	0.577757	1.11107		0	3	NaN	22.101	NaN	22.101	NaN	1	26.2275	25.125	23.9912	25.1145	1.11817	3.01356		0	3		0.760847		0.450782		NaN	NaN	NaN		NaN	0	NaN	NaN
>AT2G34250.2 | Symbols: | SecY protein transport family protein | chr2:14462635-14464572 FORWARD LENGTH=475;>AT2G34250.1 | Symbols: | SecY protein transport family protein | chr2:14462635-14464572 FORWARD LENGTH=475;>AT1G29310.1 | Symbols: | SecY protei	AT2G34250.2;AT2G34250.1;AT1G29310.1	AT2G34250.2;AT2G34250.1;AT1G29310.1	0	5	2	5.3	NaN	NaN	NaN		NaN	0	20.6416	20.3107	20.4986	20.4837	0.16596	20.4837	!	0	3	NaN	NaN	NaN		NaN	0	19.7261	19.9048	19.9708	19.8673	0.126622	19.8673	!	0	3		-0.616417	+	2.1604		NaN	NaN	NaN		NaN	0	NaN	20.5881
>AT2G34460.1 | Symbols: | NAD(P)-binding Rossmann-fold superfamily protein | chr2:14529635-14530732 FORWARD LENGTH=280	AT2G34460.1	AT2G34460.1	0	3	2	7.5	NaN	NaN	NaN		NaN	0	NaN	20.2467	20.0169	20.1318	0.162503	20.1318	!	0	2	NaN	NaN	NaN		NaN	0	NaN	NaN	NaN		NaN	0		0	0		-20.1318	!	0		NaN	20.8454	NaN	20.8454	NaN	1	NaN	20.2391
>AT2G34700.1 | Symbols: | Pollen Ole e 1 allergen and extensin family protein | chr2:14634298-14635597 REVERSE LENGTH=175	AT2G34700.1	AT2G34700.1	0	6	2	17.1	NaN	20.8294	NaN	20.8294	NaN	1	21.8428	21.9084	21.5773	21.7761	0.175292	0.946798		0	3	NaN	NaN	NaN		NaN	0	NaN	NaN	20.3366	20.3366	NaN	20.3366		0	1		-1.43957		0		20.3681	21.7702	NaN	21.0691	0.99144	2	21.0687	22.73
>AT2G35490.1 | Symbols: | Plastid-lipid associated protein PAP / fibrillin family protein | chr2:14912309-14913797 REVERSE LENGTH=376	AT2G35490.1	AT2G35490.1	0	3	2	8.2	NaN	NaN	NaN		NaN	0	NaN	20.5469	NaN	20.5469	NaN	20.5469		0	1	NaN	NaN	NaN		NaN	0	NaN	NaN	NaN		NaN	0		0	0		-20.5469		0		NaN	NaN	NaN		NaN	0	20.5865	21.3741
>AT2G37970.1 | Symbols: SOUL-1 | SOUL heme-binding family protein | chr2:15891027-15891704 FORWARD LENGTH=225	AT2G37970.1	AT2G37970.1	0	16	9	44	NaN	21.7766	NaN	21.7766	NaN	1	23.04	23.1734	23.8605	23.358	0.440275	1.58143		0	3	NaN	NaN	NaN		NaN	0	22.7004	20.9055	21.6021	21.736	0.904923	21.736	!	0	3		-1.62198		1.30777		21.1768	22.0079	NaN	21.5924	0.587654	2	22.256	22.2377
>AT2G38040.2 | Symbols: CAC3 | acetyl Co-enzyme a carboxylase carboxyltransferase alpha subunit | chr2:15917612-15920749 FORWARD LENGTH=769;>AT2G38040.1 | Symbols: CAC3 | acetyl Co-enzyme a carboxylase carboxyltransferase alpha subunit | chr2:15917612-1592	AT2G38040.2;AT2G38040.1	AT2G38040.2;AT2G38040.1	0	4	2	3.4	NaN	NaN	NaN		NaN	0	19.9148	20.4655	20.7333	20.3712	0.417305	20.3712	!	0	3	NaN	NaN	NaN		NaN	0	NaN	NaN	NaN		NaN	0		0	0		-20.3712	!	0		NaN	NaN	NaN		NaN	0	NaN	NaN
>AT2G38530.1 | Symbols: LTP2, LP2, cdf3 | lipid transfer protein 2 | chr2:16128481-16128948 FORWARD LENGTH=118	AT2G38530.1	AT2G38530.1	0	5	2	21.2	NaN	20.2578	NaN	20.2578	NaN	1	21.0395	21.0763	21.6975	21.2711	0.369748	1.01335		0	3	NaN	NaN	21.4554	21.4554	NaN	1	20.2286	21.6046	21.2526	21.0286	0.71485	-0.426817		0	3		-0.242493		0.201125		19.6038	NaN	NaN	19.6038	NaN	1	NaN	21.3478
>AT2G39300.2 | Symbols: | unknown protein;INVOLVED IN: biological_process unknown;EXPRESSED IN: 8 plant structures;EXPRESSED DURING: 4 anthesis, petal differentiation and expansion stage;BEST Arabidopsis thaliana protein match is: unknown protein (TAI	AT2G39300.2;AT2G39300.1	AT2G39300.2;AT2G39300.1	0.0065934	1	1	1.4	NaN	NaN	NaN		NaN	0	21.169	22.5918	22.4203	22.0604	0.776694	22.0604	!	0	3	NaN	NaN	NaN		NaN	0	23.572	23.048	23.447	23.3556	0.273637	23.3556	!	0	3		1.29527		1.27778		NaN	NaN	NaN		NaN	0	NaN	NaN
>AT2G39730.3 | Symbols: RCA | rubisco activase | chr2:16571174-16573345 REVERSE LENGTH=441;>AT2G39730.2 | Symbols: RCA | rubisco activase | chr2:16571046-16573345 REVERSE LENGTH=446;>AT2G39730.1 | Symbols: RCA | rubisco activase | chr2:16570951-16573345 RE	AT2G39730.3;AT2G39730.2;AT2G39730.1	AT2G39730.3;AT2G39730.2;AT2G39730.1	0	19	11	32.7	26.4745	20.8673	21.6033	22.9817	3.04715	3	25.3813	21.8187	21.2805	22.8268	2.22851	-0.154877		0.0237592	3	21.7626	NaN	NaN	21.7626	NaN	1	NaN	21.4501	NaN	21.4501	NaN	-0.3125		0	1		-1.37677		0		21.2527	21.5115	NaN	21.3821	0.183021	2	NaN	NaN
>AT2G39990.1 | Symbols: EIF2, AteIF3f, eIF3F | eukaryotic translation initiation factor 2 | chr2:16698332-16699929 REVERSE LENGTH=293	AT2G39990.1	AT2G39990.1	0	6	2	10.2	NaN	NaN	NaN		NaN	0	19.6903	20.6528	20.3862	20.2431	0.496931	20.2431	!	0	3	NaN	NaN	NaN		NaN	0	21.1007	20.7273	20.0358	20.6213	0.540312	20.6213	!	0	3		0.378153		0.37398		NaN	NaN	NaN		NaN	0	NaN	20.943
>AT2G40660.1 | Symbols: | Nucleic acid-binding, OB-fold-like protein | chr2:16966011-16968866 FORWARD LENGTH=389	AT2G40660.1	AT2G40660.1	0	2	2	7.5	NaN	NaN	NaN		NaN	0	NaN	NaN	NaN		NaN	0		0	0	NaN	NaN	NaN		NaN	0	NaN	NaN	NaN		NaN	0		0	0		0		0		NaN	21.1873	NaN	21.1873	NaN	1	21.1833	20.9471
>AT2G40765.1 | Symbols: | unknown protein;FUNCTIONS IN: molecular_function unknown;INVOLVED IN: biological_process unknown;LOCATED IN: mitochondrion, mitochondrial respiratory chain complex III;EXPRESSED IN: 24 plant structures;EXPRESSED DURING: 15 g	AT2G40765.1	AT2G40765.1	0.0064795	3	1	22.8	NaN	NaN	NaN		NaN	0	NaN	NaN	NaN		NaN	0		0	0	NaN	NaN	NaN		NaN	0	20.1093	21.654	NaN	20.8817	1.0923	20.8817	!	0	2		20.8817	!	0		NaN	NaN	NaN		NaN	0	NaN	NaN
>AT2G41840.1 | Symbols: | Ribosomal protein S5 family protein | chr2:17460016-17461398 REVERSE LENGTH=285;>AT1G59359.1 | Symbols: | Ribosomal protein S5 family protein | chr1:21842537-21843733 REVERSE LENGTH=284;>AT1G58983.1 | Symbols: | Ribosomal prote	AT2G41840.1;AT1G59359.1;AT1G58983.1;AT1G58684.1;AT1G58380.1	AT2G41840.1;AT1G59359.1;AT1G58983.1;AT1G58684.1;AT1G58380.1	0	2	2	7.4	NaN	NaN	NaN		NaN	0	NaN	21.2915	19.3305	20.311	1.38659	20.311	!	0	2	NaN	NaN	NaN		NaN	0	NaN	NaN	NaN		NaN	0		0	0		-20.311	!	0		NaN	NaN	NaN		NaN	0	NaN	NaN
>AT2G42210.4 | Symbols: ATOEP16-3, OEP16-3 | Mitochondrial import inner membrane translocase subunit Tim17/Tim22/Tim23 family protein | chr2:17590642-17591591 FORWARD LENGTH=159;>AT2G42210.3 | Symbols: ATOEP16-3, OEP16-3 | Mitochondrial import inner membra	AT2G42210.4;AT2G42210.3;AT2G42210.1;AT2G42210.2	AT2G42210.4;AT2G42210.3;AT2G42210.1;AT2G42210.2	0	3	3	29.6	NaN	NaN	NaN		NaN	0	20.0331	20.0978	20.8576	20.3295	0.458528	20.3295	!	0	3	NaN	NaN	NaN		NaN	0	20.4414	NaN	20.3826	20.412	0.041602	20.412	!	0	2		0.0824986		0.0834612		NaN	NaN	NaN		NaN	0	NaN	20.065
>AT2G42560.1 | Symbols: | late embryogenesis abundant domain-containing protein / LEA domain-containing protein | chr2:17714813-17716821 REVERSE LENGTH=635	AT2G42560.1	AT2G42560.1	0	16	8	17.6	NaN	NaN	NaN		NaN	0	21.914	21.7768	22.5284	22.073	0.400237	22.073	!	0	3	NaN	NaN	NaN		NaN	0	NaN	20.8197	21.4435	21.1316	0.441111	21.1316	!	0	2		-0.941412		1.0528		NaN	21.179	NaN	21.179	NaN	1	22.5035	22.8248
>AT2G45470.1 | Symbols: FLA8, AGP8 | FASCICLIN-like arabinogalactan protein 8 | chr2:18742797-18744059 REVERSE LENGTH=420	AT2G45470.1	AT2G45470.1	0	7	4	10.7	NaN	NaN	NaN		NaN	0	20.9277	20.7407	21.4047	21.0244	0.342371	21.0244	!	0	3	NaN	NaN	NaN		NaN	0	NaN	20.2022	20.0331	20.1176	0.119553	20.1176	!	0	2		-0.906738		1.38777		20.6704	20.6917	NaN	20.681	0.0150488	2	19.9461	22.8118
>AT2G45710.1 | Symbols: | Zinc-binding ribosomal protein family protein | chr2:18831243-18831999 FORWARD LENGTH=84;>AT3G61110.1 | Symbols: ARS27A, RS27A | ribosomal protein S27 | chr3:22611710-22612632 FORWARD LENGTH=86;>AT5G47930.1 | Symbols: | Zinc-bin	AT2G45710.1;AT3G61110.1;AT5G47930.1	AT2G45710.1;AT3G61110.1;AT5G47930.1	0	3	2	25	NaN	19.9411	NaN	19.9411	NaN	1	20.3717	20.6569	21.9661	20.9982	0.850249	1.05717		0	3	NaN	NaN	NaN		NaN	0	19.8328	NaN	NaN	19.8328	NaN	19.8328		0	1		-1.16546		0		NaN	NaN	NaN		NaN	0	NaN	NaN
>AT2G46280.2 | Symbols: TRIP-1, TIF3I1 | TGF-beta receptor interacting protein 1 | chr2:19003656-19005393 REVERSE LENGTH=328;>AT2G46280.1 | Symbols: TRIP-1, TIF3I1 | TGF-beta receptor interacting protein 1 | chr2:19003656-19005393 REVERSE LENGTH=328	AT2G46280.2;AT2G46280.1;AT2G46280.3;AT2G46290.1	AT2G46280.2;AT2G46280.1	0	6	3	19.2	21.5793	20.8456	NaN	21.2124	0.518805	2	20.6958	20.933	21.2109	20.9466	0.257814	-0.265862		0.314751	3	NaN	NaN	NaN		NaN	0	21.4792	21.4383	NaN	21.4587	0.0289161	21.4587	!	0	2		0.512133		1.11605		NaN	NaN	NaN		NaN	0	NaN	NaN
>AT2G46520.1 | Symbols: | cellular apoptosis susceptibility protein, putative / importin-alpha re-exporter, putative | chr2:19096867-19099785 FORWARD LENGTH=972	AT2G46520.1	AT2G46520.1	0	3	1	1.2	NaN	NaN	NaN		NaN	0	20.4183	NaN	20.1724	20.2954	0.17388	20.2954	!	0	2	NaN	NaN	NaN		NaN	0	NaN	NaN	NaN		NaN	0		0	0		-20.2954	!	0		NaN	NaN	NaN		NaN	0	NaN	NaN
>AT2G47470.3 | Symbols: ATPDIL2-1, UNE5, MEE30, PDI11, ATPDI11 | thioredoxin family protein | chr2:19481503-19483571 FORWARD LENGTH=323;>AT2G47470.1 | Symbols: ATPDIL2-1, UNE5, MEE30, PDI11, ATPDI11 | thioredoxin family protein | chr2:19481503-19483683 FOR	AT2G47470.3;AT2G47470.1;AT2G47470.4;AT2G47470.2	AT2G47470.3;AT2G47470.1;AT2G47470.4	0	7	5	22.3	NaN	19.9008	NaN	19.9008	NaN	1	19.9549	22.8059	22.8614	21.8741	1.66228	1.97322		0	3	NaN	NaN	NaN		NaN	0	20.7094	20.5929	NaN	20.6512	0.0823098	20.6512	!	0	2		-1.22291		0.401584		NaN	NaN	NaN		NaN	0	NaN	22.1465
>AT2G47770.1 | Symbols: ATTSPO, TSPO | TSPO(outer membrane tryptophan-rich sensory protein)-related | chr2:19568701-19569291 FORWARD LENGTH=196	AT2G47770.1	AT2G47770.1	0	11	4	13.3	NaN	NaN	NaN		NaN	0	21.9595	22.4459	22.4968	22.3008	0.296617	22.3008	!	0	3	NaN	NaN	NaN		NaN	0	22.8384	22.3827	22.675	22.632	0.230847	22.632	!	0	3		0.331257		0.69553		NaN	NaN	NaN		NaN	0	NaN	22.5347
>AT3G01280.1 | Symbols: VDAC1, ATVDAC1 | voltage dependent anion channel 1 | chr3:85754-87612 FORWARD LENGTH=276	AT3G01280.1	AT3G01280.1	0	6	4	17.4	NaN	NaN	NaN		NaN	0	20.3092	21.0113	20.6795	20.6667	0.351249	20.6667	!	0	3	NaN	NaN	NaN		NaN	0	20.2394	NaN	NaN	20.2393	NaN	20.2393		0	1		-0.427334		0		NaN	19.9372	NaN	19.9372	NaN	1	21.1481	22.0429
>AT3G01570.1 | Symbols: | Oleosin family protein | chr3:222152-222778 REVERSE LENGTH=183	AT3G01570.1	AT3G01570.1	0	49	9	31.7	22.5415	25.099	20.0984	22.5797	2.50051	3	26.5995	26.176	27.0961	26.6238	0.460512	4.0442		1.29148	3	NaN	NaN	22.2458	22.2458	NaN	1	24.3075	24.6558	24.9541	24.6391	0.323602	2.39337		0	3		-1.98471	+	2.43923		24.125	25.2092	22.89	24.0748	1.16041	3	24.4751	26.1696
>AT3G02090.1 | Symbols: MPPBETA | Insulinase (Peptidase family M16) protein | chr3:365624-368526 FORWARD LENGTH=531;>AT3G02090.2 | Symbols: MPPBETA | Insulinase (Peptidase family M16) protein | chr3:365624-368534 FORWARD LENGTH=535	AT3G02090.1;AT3G02090.2	AT3G02090.1;AT3G02090.2	0	2	3	8.5	NaN	NaN	NaN		NaN	0	21.4503	NaN	21.1081	21.2792	0.241951	21.2792	!	0	2	NaN	NaN	NaN		NaN	0	NaN	NaN	NaN		NaN	0		0	0		-21.2792	!	0		NaN	NaN	NaN		NaN	0	NaN	21.4078
>AT3G02520.1 | Symbols: GRF7, GF14 NU | general regulatory factor 7 | chr3:526800-527915 REVERSE LENGTH=265;>AT5G16050.1 | Symbols: GRF5, GF14 UPSILON | general regulatory factor 5 | chr5:5244008-5245402 REVERSE LENGTH=268	AT3G02520.1;AT5G16050.1	AT3G02520.1;AT5G16050.1	0.0044944	1	4	18.1	NaN	NaN	NaN		NaN	0	NaN	NaN	NaN		NaN	0		0	0	NaN	NaN	NaN		NaN	0	NaN	NaN	NaN		NaN	0		0	0		0		0		NaN	NaN	NaN		NaN	0	21.1981	21.5429
>AT3G02760.1 | Symbols: | Class II aaRS and biotin synthetases superfamily protein | chr3:597588-600650 REVERSE LENGTH=883	AT3G02760.1	AT3G02760.1	0	7	3	4.4	NaN	NaN	NaN		NaN	0	20.7248	20.5805	21.2849	20.8634	0.372114	20.8634	!	0	3	NaN	NaN	NaN		NaN	0	20.546	NaN	NaN	20.5459	NaN	20.5459		0	1		-0.31748		0		NaN	NaN	NaN		NaN	0	NaN	19.8349
>AT3G02780.1 | Symbols: IPP2, IPIAT1, IDI2 | isopentenyl pyrophosphate:dimethylallyl pyrophosphate isomerase 2 | chr3:602578-604648 REVERSE LENGTH=284	AT3G02780.1;AT5G16440.1	AT3G02780.1	0	3	3	15.8	NaN	NaN	NaN		NaN	0	20.3502	NaN	21.1655	20.7579	0.576442	20.7579	!	0	2	NaN	NaN	NaN		NaN	0	21.5679	NaN	NaN	21.5679	NaN	21.5679		0	1		0.810076		0		NaN	NaN	NaN		NaN	0	NaN	NaN
>AT3G03960.1 | Symbols: | TCP-1/cpn60 chaperonin family protein | chr3:1024432-1027604 FORWARD LENGTH=549	AT3G03960.1	AT3G03960.1	0	13	6	16	NaN	NaN	NaN		NaN	0	21.1815	21.0035	21.7202	21.3017	0.373192	21.3017	!	0	3	NaN	NaN	NaN		NaN	0	22.1205	22.0965	20.9406	21.7192	0.674393	21.7192	!	0	3		0.417501		0.396577		NaN	NaN	NaN		NaN	0	NaN	22.0227
>AT3G04120.1 | Symbols: GAPC, GAPC-1, GAPC1 | glyceraldehyde-3-phosphate dehydrogenase C subunit 1 | chr3:1081077-1083131 FORWARD LENGTH=338	AT3G04120.1	AT3G04120.1	0	86	17	50.6	23.0906	24.3427	22.4879	23.3071	0.946162	3	26.4267	26.766	26.7956	26.6628	0.204986	3.35569	+	2.41186	3	NaN	NaN	NaN		NaN	0	24.4727	23.407	23.2761	23.7186	0.656333	23.7186	!	0	3		-2.94414	+	2.75347		24.9923	25.8452	24.0166	24.9514	0.914949	3	24.8258	27.5592
>AT3G04400.2 | Symbols: emb2171 | Ribosomal protein L14p/L23e family protein | chr3:1167611-1168308 FORWARD LENGTH=125;>AT3G04400.1 | Symbols: emb2171 | Ribosomal protein L14p/L23e family protein | chr3:1167339-1168308 FORWARD LENGTH=140;>AT2G33370.1 | Sym	AT3G04400.2;AT3G04400.1;AT2G33370.1;AT1G04480.1	AT3G04400.2;AT3G04400.1;AT2G33370.1;AT1G04480.1	0	2	2	14.4	22.2705	NaN	NaN	22.2705	NaN	1	20.1663	20.6467	19.8055	20.2062	0.42198	-2.06436		0	3	NaN	NaN	NaN		NaN	0	NaN	NaN	NaN		NaN	0		0	0		-20.2062	!	0		20.2587	NaN	NaN	20.2587	NaN	1	NaN	21.4214
>AT3G04840.1 | Symbols: | Ribosomal protein S3Ae | chr3:1329751-1331418 FORWARD LENGTH=262	AT3G04840.1	AT3G04840.1	0.0023364	2	3	13	NaN	NaN	NaN		NaN	0	19.9703	22.1671	21.1329	21.0901	1.09904	21.0901	!	0	3	NaN	NaN	NaN		NaN	0	NaN	NaN	NaN		NaN	0		0	0		-21.0901	!	0		NaN	NaN	NaN		NaN	0	NaN	NaN
>AT3G05260.1 | Symbols: | NAD(P)-binding Rossmann-fold superfamily protein | chr3:1497665-1498919 REVERSE LENGTH=289	AT3G05260.1	AT3G05260.1	0	62	11	57.8	NaN	NaN	NaN		NaN	0	26.4899	26.2346	26.5524	26.4256	0.168334	26.4256	!	0	3	NaN	20.141	19.1258	19.6334	0.717838	2	26.315	25.6297	25.6165	25.8537	0.399518	6.22035	+	2.99956	3		-0.571913		1.07402		22.3217	23.2476	20.9474	22.1722	1.15734	3	23.6404	25.0388
>AT3G05530.1 | Symbols: RPT5A, ATS6A.2 | regulatory particle triple-A ATPase 5A | chr3:1603540-1605993 FORWARD LENGTH=424;>AT1G09100.1 | Symbols: RPT5B | 26S proteasome AAA-ATPase subunit RPT5B | chr1:2936675-2939258 REVERSE LENGTH=423	AT3G05530.1;AT1G09100.1	AT3G05530.1;AT1G09100.1	0	8	5	16.3	NaN	NaN	NaN		NaN	0	20.45	NaN	21.6258	21.0379	0.8314	21.0379	!	0	2	NaN	NaN	NaN		NaN	0	22.2636	NaN	NaN	22.2636	NaN	22.2636		0	1		1.22567		0		NaN	NaN	NaN		NaN	0	NaN	NaN
>AT3G05560.3 | Symbols: | Ribosomal L22e protein family | chr3:1614641-1615204 FORWARD LENGTH=124;>AT3G05560.2 | Symbols: | Ribosomal L22e protein family | chr3:1614641-1615204 FORWARD LENGTH=124;>AT3G05560.1 | Symbols: | Ribosomal L22e protein family |	AT3G05560.3;AT3G05560.2;AT3G05560.1	AT3G05560.3;AT3G05560.2;AT3G05560.1	0	7	2	21	NaN	NaN	NaN		NaN	0	21.897	22.1556	22.1591	22.0706	0.150284	22.0706	!	0	3	NaN	NaN	NaN		NaN	0	NaN	NaN	NaN		NaN	0		0	0		-22.0706	!	0		NaN	NaN	NaN		NaN	0	NaN	20.638
>AT3G06580.1 | Symbols: GAL1, GALK | Mevalonate/galactokinase family protein | chr3:2049141-2051867 REVERSE LENGTH=496	AT3G06580.1	AT3G06580.1	0	4	2	4.4	NaN	NaN	NaN		NaN	0	19.8712	NaN	NaN	19.8712	NaN	19.8712		0	1	NaN	NaN	NaN		NaN	0	NaN	NaN	NaN		NaN	0		0	0		-19.8712		0		NaN	NaN	NaN		NaN	0	NaN	20.3915
>AT3G06850.2 | Symbols: BCE2, LTA1, DIN3 | 2-oxoacid dehydrogenases acyltransferase family protein | chr3:2158212-2160465 REVERSE LENGTH=483;>AT3G06850.1 | Symbols: BCE2, LTA1, DIN3 | 2-oxoacid dehydrogenases acyltransferase family protein | chr3:2158212-2	AT3G06850.2;AT3G06850.1	AT3G06850.2;AT3G06850.1	0	3	2	6.4	NaN	NaN	NaN		NaN	0	NaN	NaN	NaN		NaN	0		0	0	NaN	NaN	NaN		NaN	0	21.6557	21.1203	21.7165	21.4975	0.328105	21.4975	!	0	3		21.4975	!	0		NaN	NaN	NaN		NaN	0	NaN	NaN
>AT3G08530.1 | Symbols: | Clathrin, heavy chain | chr3:2587171-2595411 REVERSE LENGTH=1703;>AT3G11130.1 | Symbols: | Clathrin, heavy chain | chr3:3482575-3491667 REVERSE LENGTH=1705	AT3G08530.1;AT3G11130.1	AT3G08530.1;AT3G11130.1	0	26	16	11	20.641	NaN	NaN	20.641	NaN	1	23.2469	22.3658	21.7731	22.4619	0.741574	1.8209		0	3	NaN	NaN	NaN		NaN	0	22.7454	21.21	21.3014	21.7523	0.8613	21.7523	!	0	3		-0.70965		0.468095		NaN	NaN	NaN		NaN	0	NaN	22.5756
>AT3G08580.2 | Symbols: AAC1 | ADP/ATP carrier 1 | chr3:2605706-2607030 REVERSE LENGTH=381;>AT3G08580.1 | Symbols: AAC1 | ADP/ATP carrier 1 | chr3:2605706-2607030 REVERSE LENGTH=381	AT3G08580.2;AT3G08580.1	AT3G08580.2;AT3G08580.1	0	46	14	31	21.8155	21.6445	NaN	21.73	0.120877	2	25.3335	24.6584	23.9261	24.6394	0.703872	2.90936		1.92814	3	NaN	20.2787	NaN	20.2787	NaN	1	25.974	23.9039	23.3196	24.3992	1.3948	4.12052		0	3		-0.240168		0.0951743		21.6123	22.4072	NaN	22.0097	0.562043	2	22.1063	24.9271
>AT3G09200.1 | Symbols: | Ribosomal protein L10 family protein | chr3:2823364-2825020 REVERSE LENGTH=320;>AT3G09200.2 | Symbols: | Ribosomal protein L10 family protein | chr3:2823364-2825020 REVERSE LENGTH=287;>AT3G11250.1 | Symbols: | Ribosomal protein	AT3G09200.1;AT3G09200.2;AT3G11250.1;AT2G40010.1	AT3G09200.1;AT3G09200.2;AT3G11250.1;AT2G40010.1	0	7	6	26.2	NaN	NaN	NaN		NaN	0	22.1432	22.8724	22.0323	22.3493	0.456407	22.3493	!	0	3	NaN	NaN	NaN		NaN	0	21.6401	NaN	NaN	21.6401	NaN	21.6401		0	1		-0.709208		0		NaN	NaN	NaN		NaN	0	NaN	NaN
>AT3G10370.1 | Symbols: SDP6 | FAD-dependent oxidoreductase family protein | chr3:3216502-3219027 FORWARD LENGTH=629	AT3G10370.1	AT3G10370.1	0	2	1	2.1	NaN	NaN	NaN		NaN	0	NaN	19.9906	19.3462	19.6684	0.455721	19.6684	!	0	2	NaN	NaN	NaN		NaN	0	19.8266	NaN	NaN	19.8266	NaN	19.8266		0	1		0.158173		0		NaN	NaN	NaN		NaN	0	NaN	NaN
>AT3G10610.1 | Symbols: | Ribosomal S17 family protein | chr3:3319459-3319881 FORWARD LENGTH=140;>AT2G05220.2 | Symbols: | Ribosomal S17 family protein | chr2:1894757-1895179 REVERSE LENGTH=140;>AT2G05220.1 | Symbols: | Ribosomal S17 family protein | ch	AT3G10610.1;AT2G05220.2;AT2G05220.1;AT5G04800.4;AT5G04800.3;AT5G04800.2;AT5G04800.1;AT2G04390.1	AT3G10610.1;AT2G05220.2;AT2G05220.1;AT5G04800.4;AT5G04800.3;AT5G04800.2;AT5G04800.1;AT2G04390.1	0.0023256	4	1	8.6	NaN	20.7979	NaN	20.7979	NaN	1	21.331	20.8488	NaN	21.0899	0.340969	0.292028		0	2	NaN	NaN	NaN		NaN	0	NaN	NaN	NaN		NaN	0		0	0		-21.0899	!	0		NaN	NaN	NaN		NaN	0	NaN	NaN
>AT3G11410.1 | Symbols: ATPP2CA, AHG3, PP2CA | protein phosphatase 2CA | chr3:3584181-3585649 REVERSE LENGTH=399;>AT1G07430.1 | Symbols: HAI2 | highly ABA-induced PP2C gene 2 | chr1:2281151-2282656 REVERSE LENGTH=442	AT3G11410.1;AT1G07430.1	AT3G11410.1;AT1G07430.1	0	2	2	4.3	NaN	NaN	NaN		NaN	0	19.9281	20.8548	20.9011	20.5613	0.548899	20.5613	!	0	3	NaN	NaN	NaN		NaN	0	21.0376	21.4258	22.5837	21.6824	0.80437	21.6824	!	0	3		1.12104		0.932096		NaN	NaN	NaN		NaN	0	NaN	19.3184
>AT3G11510.1 | Symbols: | Ribosomal protein S11 family protein | chr3:3623757-3624866 REVERSE LENGTH=150	AT3G11510.1	AT3G11510.1	0	14	6	41.3	NaN	NaN	NaN		NaN	0	22.2507	22.636	21.5965	22.1611	0.525547	22.1611	!	0	3	NaN	NaN	NaN		NaN	0	21.109	NaN	NaN	21.109	NaN	21.109		0	1		-1.05203		0		21.822	22.1576	NaN	21.9898	0.23731	2	NaN	22.2742
>AT3G11730.1 | Symbols: ATFP8, ATRABD1, RABD1 | Ras-related small GTP-binding family protein | chr3:3709490-3711397 REVERSE LENGTH=205	AT3G11730.1	AT3G11730.1	0	5	2	11.7	NaN	NaN	NaN		NaN	0	19.9315	NaN	19.3122	19.6219	0.437917	19.6219	!	0	2	NaN	NaN	NaN		NaN	0	NaN	NaN	NaN		NaN	0		0	0		-19.6219	!	0		NaN	NaN	NaN		NaN	0	NaN	20.8866
>AT3G11930.1 | Symbols: | Adenine nucleotide alpha hydrolases-like superfamily protein | chr3:3776371-3777393 FORWARD LENGTH=199;>AT3G11930.2 | Symbols: | Adenine nucleotide alpha hydrolases-like superfamily protein | chr3:3776371-3777393 FORWARD LENGTH=	AT3G11930.1;AT3G11930.2;AT3G11930.4;AT3G11930.3	AT3G11930.1;AT3G11930.2;AT3G11930.4;AT3G11930.3	0	8	3	12.1	NaN	20.2891	NaN	20.2891	NaN	1	21.432	18.1091	21.728	20.423	2.00938	0.13398		0	3	NaN	NaN	NaN		NaN	0	22.5598	21.753	21.6786	21.9971	0.488702	21.9971	!	0	3		1.57409		0.588733		NaN	NaN	NaN		NaN	0	NaN	NaN
>AT3G11940.2 | Symbols: ATRPS5A, AML1, RPS5A | ribosomal protein 5A | chr3:3778175-3779354 REVERSE LENGTH=207;>AT3G11940.1 | Symbols: ATRPS5A, AML1, RPS5A | ribosomal protein 5A | chr3:3778175-3779354 REVERSE LENGTH=207	AT3G11940.2;AT3G11940.1	AT3G11940.2;AT3G11940.1	0	24	9	30	20.5969	21.4298	NaN	21.0133	0.588947	2	24.1804	25.0396	25.0952	24.7718	0.512877	3.75844	+	2.33073	3	NaN	NaN	NaN		NaN	0	19.8284	19.2015	NaN	19.515	0.443321	19.515	!	0	2		-5.25679	+	2.87602		NaN	NaN	NaN		NaN	0	NaN	20.56
>AT3G12110.1 | Symbols: ACT11 | actin-11 | chr3:3858116-3859609 FORWARD LENGTH=377	AT3G12110.1	AT3G12110.1	0	2	10	37.7	NaN	NaN	NaN		NaN	0	20.0916	NaN	19.6337	19.8627	0.32374	19.8627	!	0	2	NaN	NaN	NaN		NaN	0	19.6307	18.8509	19.4752	19.319	0.412719	19.319	!	0	3		-0.543707		0.657743		NaN	NaN	NaN		NaN	0	NaN	NaN
>AT3G12580.1 | Symbols: HSP70, ATHSP70 | heat shock protein 70 | chr3:3991487-3993689 REVERSE LENGTH=650	AT3G12580.1	AT3G12580.1	0	33	10	19.1	24.178	22.4729	NaN	23.3254	1.2057	2	24.4877	23.412	24.0552	23.9849	0.541291	0.659517		0.351221	3	21.1154	21.6522	22.2934	21.687	0.589778	3	23.3269	23.8674	23.2113	23.4685	0.350241	1.78151		1.96516	3		-0.516407		0.624094		22.6361	23.4369	22.2262	22.7664	0.615818	3	22.8338	23.4882
>AT3G12780.1 | Symbols: PGK1 | phosphoglycerate kinase 1 | chr3:4061127-4063140 REVERSE LENGTH=481	AT3G12780.1	AT3G12780.1	0	9	8	22.9	25.3929	22.7123	22.8914	23.6655	1.49862	3	23.9159	20.9552	21.6791	22.1834	1.54343	-1.48215		0.524786	3	NaN	NaN	NaN		NaN	0	19.5664	NaN	NaN	19.5664	NaN	19.5664		0	1		-2.61702		0		NaN	NaN	NaN		NaN	0	21.3845	21.2403
>AT3G13470.1 | Symbols: | TCP-1/cpn60 chaperonin family protein | chr3:4389685-4392624 FORWARD LENGTH=596;>AT5G56500.2 | Symbols: | TCP-1/cpn60 chaperonin family protein | chr5:22874058-22876966 FORWARD LENGTH=597;>AT5G56500.1 | Symbols: | TCP-1/cpn60 c	AT3G13470.1;AT5G56500.2;AT5G56500.1;AT1G55490.2;AT1G55490.1	AT3G13470.1;AT5G56500.2;AT5G56500.1;AT1G55490.2;AT1G55490.1	0.0044643	1	1	2.2	NaN	NaN	NaN		NaN	0	19.2009	NaN	19.2325	19.2167	0.0223695	19.2167	!	0	2	NaN	NaN	NaN		NaN	0	NaN	NaN	NaN		NaN	0		0	0		-19.2167	!	0		NaN	NaN	NaN		NaN	0	NaN	NaN
>AT3G13580.3 | Symbols: | Ribosomal protein L30/L7 family protein | chr3:4433809-4435109 FORWARD LENGTH=244;>AT3G13580.2 | Symbols: | Ribosomal protein L30/L7 family protein | chr3:4433809-4435109 FORWARD LENGTH=244;>AT3G13580.1 | Symbols: | Ribosomal p	AT3G13580.3;AT3G13580.2;AT3G13580.1	AT3G13580.3;AT3G13580.2;AT3G13580.1	0	6	5	16.4	NaN	NaN	NaN		NaN	0	19.9175	21.2298	21.7289	20.9587	0.935631	20.9587	!	0	3	NaN	NaN	NaN		NaN	0	NaN	NaN	NaN		NaN	0		0	0		-20.9587	!	0		NaN	NaN	NaN		NaN	0	NaN	NaN
>AT3G13920.1 | Symbols: EIF4A1, RH4, TIF4A1 | eukaryotic translation initiation factor 4A1 | chr3:4592635-4594128 REVERSE LENGTH=412;>AT3G13920.3 | Symbols: EIF4A1, RH4, TIF4A1 | eukaryotic translation initiation factor 4A1 | chr3:4592635-4594094 REVERSE L	AT3G13920.1;AT3G13920.3;AT3G13920.4;AT3G13920.2;AT1G54270.1;AT1G54270.2;AT1G72730.1;AT3G19760.1	AT3G13920.1;AT3G13920.3;AT3G13920.4;AT3G13920.2;AT1G54270.1;AT1G54270.2;AT1G72730.1	0	44	16	42.5	NaN	NaN	NaN		NaN	0	24.4723	24.4028	24.8513	24.5755	0.241399	24.5755	!	0	3	21.8568	NaN	NaN	21.8568	NaN	1	25.3994	24.6139	24.066	24.6931	0.670227	2.83629		0	3		0.117563		0.102817		21.3685	21.9818	NaN	21.6751	0.433616	2	21.6723	23.8804
>AT3G15540.1 | Symbols: IAA19, MSG2 | indole-3-acetic acid inducible 19 | chr3:5264100-5265378 FORWARD LENGTH=197	AT3G15540.1	AT3G15540.1	0	15	2	10.2	24.6249	23.5421	24.0107	24.0593	0.543029	3	20.8996	21.9944	22.1949	21.6963	0.697251	-2.36296	+	2.0088	3	23.2607	24.0156	23.6113	23.6292	0.377745	3	22.8956	23.3864	22.927	23.0697	0.274753	-0.559525		0.972034	3		1.37337		1.47203		NaN	NaN	NaN		NaN	0	NaN	NaN
>AT3G15670.1 | Symbols: | Late embryogenesis abundant protein (LEA) family protein | chr3:5310141-5310901 REVERSE LENGTH=225	AT3G15670.1	AT3G15670.1	0	16	8	34.2	NaN	20.555	NaN	20.555	NaN	1	23.3781	22.79	23.5731	23.2471	0.407685	2.69209		0	3	NaN	NaN	20.6558	20.6558	NaN	1	20.2672	NaN	NaN	20.2672	NaN	-0.388617		0	1		-2.97989		0		NaN	NaN	NaN		NaN	0	21.3887	22.7818
>AT3G16140.1 | Symbols: PSAH-1 | photosystem I subunit H-1 | chr3:5468670-5469415 REVERSE LENGTH=145;>AT1G52230.1 | Symbols: PSAH2, PSAH-2, PSI-H | photosystem I subunit H2 | chr1:19454902-19455508 FORWARD LENGTH=145	AT3G16140.1;AT1G52230.1	AT3G16140.1;AT1G52230.1	0.0044444	2	1	4.8	22.847	20.8029	22.9152	22.1883	1.20034	3	19.9492	NaN	NaN	19.9492	NaN	-2.23913		0	1	NaN	NaN	NaN		NaN	0	NaN	NaN	NaN		NaN	0		0	0		-19.9492		0		NaN	NaN	NaN		NaN	0	NaN	NaN
>AT3G16950.1 | Symbols: LPD1, ptlpd1 | lipoamide dehydrogenase 1 | chr3:5786761-5790383 REVERSE LENGTH=570;>AT3G16950.2 | Symbols: LPD1, ptlpd1 | lipoamide dehydrogenase 1 | chr3:5786508-5790383 REVERSE LENGTH=623	AT3G16950.1;AT3G16950.2	AT3G16950.1;AT3G16950.2	0	2	6	13.3	NaN	NaN	NaN		NaN	0	21.3794	20.8396	21.5821	21.267	0.38378	21.267	!	0	3	NaN	NaN	NaN		NaN	0	NaN	NaN	NaN		NaN	0		0	0		-21.267	!	0		NaN	NaN	NaN		NaN	0	NaN	NaN
>AT3G17020.1 | Symbols: | Adenine nucleotide alpha hydrolases-like superfamily protein | chr3:5802728-5804063 REVERSE LENGTH=163	AT3G17020.1	AT3G17020.1	0	3	2	18.4	NaN	NaN	NaN		NaN	0	19.7744	20.0117	19.8356	19.8739	0.123186	19.8739	!	0	3	NaN	NaN	NaN		NaN	0	21.2364	19.8046	NaN	20.5205	1.01247	20.5205	!	0	2		0.646605		0.497272		NaN	19.9204	NaN	19.9204	NaN	1	NaN	21.9324
>AT3G17390.1 | Symbols: MTO3, SAMS3, MAT4 | S-adenosylmethionine synthetase family protein | chr3:5952484-5953665 REVERSE LENGTH=393;>AT2G36880.2 | Symbols: MAT3 | methionine adenosyltransferase 3 | chr2:15479721-15480893 REVERSE LENGTH=390;>AT2G36880.1 |	AT3G17390.1;AT2G36880.2;AT2G36880.1;AT4G01850.2;AT4G01850.1;AT1G02500.2;AT1G02500.1	AT3G17390.1;AT2G36880.2;AT2G36880.1;AT4G01850.2;AT4G01850.1;AT1G02500.2;AT1G02500.1	0	4	2	6.4	NaN	NaN	NaN		NaN	0	NaN	NaN	19.8268	19.8268	NaN	19.8268		0	1	NaN	NaN	NaN		NaN	0	NaN	NaN	NaN		NaN	0		0	0		-19.8268		0		20.5811	21.4178	NaN	20.9995	0.591623	2	20.9288	21.4407
>AT3G17520.1 | Symbols: | Late embryogenesis abundant protein (LEA) family protein | chr3:5999462-6000358 REVERSE LENGTH=298	AT3G17520.1	AT3G17520.1	0	5	3	19.1	NaN	NaN	NaN		NaN	0	20.2964	NaN	21.9271	21.1117	1.1531	21.1117	!	0	2	NaN	NaN	NaN		NaN	0	NaN	NaN	NaN		NaN	0		0	0		-21.1117	!	0		NaN	NaN	NaN		NaN	0	NaN	23.0879
>AT3G17770.1 | Symbols: | Dihydroxyacetone kinase | chr3:6081973-6085957 REVERSE LENGTH=595	AT3G17770.1	AT3G17770.1	0	6	3	7.4	NaN	NaN	NaN		NaN	0	19.935	20.0705	20.5984	20.2013	0.350505	20.2013	!	0	3	NaN	NaN	NaN		NaN	0	20.2258	20.8661	NaN	20.5459	0.452803	20.5459	!	0	2		0.344625		0.395865		NaN	NaN	NaN		NaN	0	NaN	21.2874
>AT3G17820.1 | Symbols: ATGSKB6, GLN1.3, GLN1;3 | glutamine synthetase 1.3 | chr3:6097503-6099408 FORWARD LENGTH=354	AT3G17820.1;AT1G66200.2;AT1G66200.1;AT1G66200.3	AT3G17820.1	0	20	3	13.3	NaN	NaN	NaN		NaN	0	22.81	23.0274	22.0578	22.6317	0.508783	22.6317	!	0	3	NaN	NaN	NaN		NaN	0	24.7836	20.9395	23.6478	23.1236	1.97494	23.1236	!	0	3		0.49189		0.156407		22.0339	23.3449	NaN	22.6894	0.927018	2	20.9662	24.2901
>AT3G18190.1 | Symbols: | TCP-1/cpn60 chaperonin family protein | chr3:6232226-6233836 FORWARD LENGTH=536	AT3G18190.1	AT3G18190.1	0	5	2	6.9	NaN	NaN	NaN		NaN	0	20.583	20.7932	20.9424	20.7729	0.180583	20.7729	!	0	3	NaN	NaN	NaN		NaN	0	22.4519	22.0273	NaN	22.2396	0.300273	22.2396	!	0	2		1.46675	+	2.23345		NaN	NaN	NaN		NaN	0	NaN	NaN
>AT3G18570.1 | Symbols: | Oleosin family protein | chr3:6396072-6396572 REVERSE LENGTH=166	AT3G18570.1	AT3G18570.1	0	5	2	13.3	NaN	21.2985	NaN	21.2985	NaN	1	21.5398	20.9699	21.9327	21.4808	0.48408	0.182318		0	3	NaN	NaN	NaN		NaN	0	21.6564	21.0378	20.6163	21.1035	0.523152	21.1035	!	0	3		-0.377319		0.386086		NaN	NaN	NaN		NaN	0	NaN	NaN
>AT3G18780.1 | Symbols: ACT2, DER1, LSR2, ENL2 | actin 2 | chr3:6475535-6476728 FORWARD LENGTH=371;>AT3G18780.2 | Symbols: ACT2, DER1, LSR2, ENL2 | actin 2 | chr3:6475535-6476832 FORWARD LENGTH=377;>AT1G49240.1 | Symbols: ACT8 | actin 8 | chr1:18216539-182	AT3G18780.1;AT3G18780.2;AT1G49240.1	AT3G18780.1;AT3G18780.2;AT1G49240.1	0	3	8	25.3	NaN	NaN	NaN		NaN	0	20.5933	NaN	20.9739	20.7836	0.269134	20.7836	!	0	2	NaN	NaN	NaN		NaN	0	22.4208	21.2142	21.6654	21.7668	0.609684	21.7668	!	0	3		0.983164		0.883267		NaN	21.2681	NaN	21.2681	NaN	1	NaN	21.9517
>AT3G18820.1 | Symbols: ATRABG3F, ATRAB7B, RAB71, RABG3F, RAB7B | RAB GTPase homolog G3F | chr3:6484266-6486005 FORWARD LENGTH=206;>AT3G16100.1 | Symbols: ATRABG3C, ATRAB7D, RABG3c | RAB GTPase homolog G3C | chr3:5459270-5460556 FORWARD LENGTH=206;>AT1G522	AT3G18820.1;AT3G16100.1;AT1G52280.1;AT1G49300.2;AT1G49300.1;AT1G22740.1	AT3G18820.1;AT3G16100.1;AT1G52280.1;AT1G49300.2;AT1G49300.1	0	4	3	15.5	NaN	NaN	NaN		NaN	0	20.6107	NaN	20.8932	20.752	0.199737	20.752	!	0	2	NaN	NaN	NaN		NaN	0	NaN	NaN	NaN		NaN	0		0	0		-20.752	!	0		NaN	20.5567	NaN	20.5567	NaN	1	NaN	21.0575
>AT3G19420.1 | Symbols: ATPEN2, PEN2 | PTEN 2 | chr3:6731824-6735354 FORWARD LENGTH=611	AT3G19420.1	AT3G19420.1	0	2	2	5.4	NaN	NaN	NaN		NaN	0	19.2701	NaN	19.5942	19.4321	0.229117	19.4321	!	0	2	NaN	NaN	NaN		NaN	0	NaN	NaN	NaN		NaN	0		0	0		-19.4321	!	0		NaN	NaN	NaN		NaN	0	NaN	NaN
>AT3G19820.3 | Symbols: DWF1 | cell elongation protein / DWARF1 / DIMINUTO (DIM) | chr3:6879835-6881616 REVERSE LENGTH=561;>AT3G19820.2 | Symbols: DWF1, DIM, EVE1, DIM1, CBB1 | cell elongation protein / DWARF1 / DIMINUTO (DIM) | chr3:6879835-6881616 REVERS	AT3G19820.3;AT3G19820.2;AT3G19820.1	AT3G19820.3;AT3G19820.2;AT3G19820.1	0	3	2	3.9	NaN	NaN	NaN		NaN	0	19.7692	NaN	NaN	19.7692	NaN	19.7692		0	1	NaN	NaN	NaN		NaN	0	20.1307	NaN	NaN	20.1307	NaN	20.1307		0	1		0.361502		0		NaN	NaN	NaN		NaN	0	NaN	21.0524
>AT3G20050.1 | Symbols: ATTCP-1, TCP-1 | T-complex protein 1 alpha subunit | chr3:6998544-7002266 REVERSE LENGTH=545	AT3G20050.1	AT3G20050.1	0	14	8	16.5	NaN	NaN	NaN		NaN	0	22.5739	21.9191	21.3348	21.9426	0.619904	21.9426	!	0	3	NaN	NaN	NaN		NaN	0	22.0739	NaN	21.1159	21.5949	0.677412	21.5949	!	0	2		-0.347702		0.226606		20.2428	NaN	NaN	20.2428	NaN	1	NaN	22.2364
>AT3G21370.1 | Symbols: BGLU19 | beta glucosidase 19 | chr3:7524286-7527579 REVERSE LENGTH=527	AT3G21370.1;AT1G52400.2;AT1G66270.2;AT3G09260.1;AT1G66280.1;AT1G66270.1;AT1G52400.3;AT1G52400.1;AT5G28510.1	AT3G21370.1	0	8	6	13.3	NaN	NaN	NaN		NaN	0	21.5816	21.4452	21.5067	21.5112	0.0683021	21.5112	!	0	3	NaN	NaN	NaN		NaN	0	21.9672	NaN	21.649	21.8081	0.225022	21.8081	!	0	2		0.296932		0.979132		NaN	21.6523	NaN	21.6523	NaN	1	22.2828	22.8965
>AT3G21380.1 | Symbols: | Mannose-binding lectin superfamily protein | chr3:7528478-7530457 FORWARD LENGTH=460	AT3G21380.1;AT3G16450.3;AT3G16450.2;AT3G16450.1;AT3G16440.1	AT3G21380.1	0	3	3	7	NaN	NaN	NaN		NaN	0	20.6635	21.2617	21.4214	21.1155	0.399495	21.1155	!	0	3	NaN	NaN	NaN		NaN	0	21.5613	20.7532	NaN	21.1572	0.571398	21.1572	!	0	2		0.0417137		0.0325682		NaN	NaN	NaN		NaN	0	NaN	NaN
>AT3G22640.1 | Symbols: PAP85 | cupin family protein | chr3:8011902-8013883 REVERSE LENGTH=486	AT3G22640.1	AT3G22640.1	0	31	10	18.1	21.1112	22.0555	20.6234	21.2634	0.728105	3	23.5777	23.3983	25.1339	24.0366	0.954451	2.77327		1.79284	3	NaN	NaN	22.2284	22.2284	NaN	1	22.6884	20.824	22.2576	21.9233	0.976128	-0.305094		0	3		-2.1133		1.25836		21.1303	23.8102	20.8767	21.939	1.62543	3	23.9883	24.9901
>AT3G22845.1 | Symbols: | emp24/gp25L/p24 family/GOLD family protein | chr3:8087373-8088550 FORWARD LENGTH=214	AT3G22845.1	AT3G22845.1	0	2	1	5.1	NaN	NaN	NaN		NaN	0	19.8443	21.0016	20.6406	20.4955	0.592153	20.4955	!	0	3	NaN	NaN	NaN		NaN	0	NaN	NaN	NaN		NaN	0		0	0		-20.4955	!	0		NaN	NaN	NaN		NaN	0	NaN	NaN
>AT3G23400.1 | Symbols: FIB4 | Plastid-lipid associated protein PAP / fibrillin family protein | chr3:8376636-8378225 REVERSE LENGTH=284	AT3G23400.1	AT3G23400.1	0	27	7	29.2	22.3011	20.877	NaN	21.5891	1.00706	2	24.4493	23.4363	24.9397	24.2751	0.766662	2.68604		1.38601	3	NaN	NaN	NaN		NaN	0	23.4735	24.082	22.937	23.4975	0.572867	23.4975	!	0	3		-0.777618		0.634353		21.9425	22.4269	NaN	22.1847	0.342497	2	21.4544	24.0425
>AT3G25800.2 | Symbols: PDF1, PR 65, PP2AA2 | protein phosphatase 2A subunit A2 | chr3:9423036-9425783 REVERSE LENGTH=544;>AT3G25800.1 | Symbols: PDF1, PR 65, PP2AA2 | protein phosphatase 2A subunit A2 | chr3:9422822-9425783 REVERSE LENGTH=587;>AT1G13320	AT3G25800.2;AT3G25800.1;AT1G13320.2;AT1G13320.3;AT1G13320.1	AT3G25800.2;AT3G25800.1;AT1G13320.2;AT1G13320.3;AT1G13320.1	0	11	5	11	NaN	NaN	NaN		NaN	0	21.0792	18.7994	21.5717	20.4834	1.47903	20.4834	!	0	3	NaN	NaN	NaN		NaN	0	20.9046	20.598	20.6457	20.7161	0.165008	20.7161	!	0	3		0.23266		0.096933		NaN	20.4614	NaN	20.4614	NaN	1	NaN	21.3959
>AT3G25860.1 | Symbols: LTA2, PLE2 | 2-oxoacid dehydrogenases acyltransferase family protein | chr3:9460632-9462585 FORWARD LENGTH=480	AT3G25860.1	AT3G25860.1	0	28	9	27.9	NaN	22.1181	NaN	22.1181	NaN	1	23.5121	23.348	22.6403	23.1668	0.463261	1.04867		0	3	NaN	NaN	NaN		NaN	0	21.4035	18.9172	20.3093	20.21	1.24611	20.21	!	0	3		-2.9568		1.73833		22.0167	24.3216	21.1193	22.4859	1.65192	3	22.2296	23.4751
>AT3G26650.1 | Symbols: GAPA, GAPA-1 | glyceraldehyde 3-phosphate dehydrogenase A subunit | chr3:9795226-9796848 FORWARD LENGTH=396;>AT1G12900.4 | Symbols: GAPA-2 | glyceraldehyde 3-phosphate dehydrogenase A subunit 2 | chr1:4392634-4393850 REVERSE LENGTH=	AT3G26650.1;AT1G12900.4;AT1G12900.3;AT1G12900.1;AT1G12900.2	AT3G26650.1;AT1G12900.4;AT1G12900.3;AT1G12900.1;AT1G12900.2	0	7	6	21	NaN	NaN	NaN		NaN	0	21.0908	20.7207	20.2993	20.7036	0.396045	20.7036	!	0	3	NaN	NaN	NaN		NaN	0	20.3492	21.4896	20.7085	20.8491	0.583065	20.8491	!	0	3		0.145504		0.131505		20.1675	21.7646	NaN	20.9661	1.1293	2	NaN	21.4869
>AT3G27660.1 | Symbols: OLEO4, OLE3 | oleosin 4 | chr3:10243851-10244821 FORWARD LENGTH=191	AT3G27660.1	AT3G27660.1	0	87	15	52.4	24.5259	27.549	24.3676	25.4808	1.79284	3	27.6148	28.1434	28.6293	28.1292	0.507395	2.64835		1.15769	3	20.0188	20.2434	24.2845	21.5156	2.40062	3	25.1309	25.5789	25.4353	25.3817	0.228733	3.86612		1.3012	3		-2.74749	+	2.98836		21.3784	23.4759	20.4063	21.7535	1.56881	3	24.976	25.9295
>AT3G27850.1 | Symbols: RPL12-C | ribosomal protein L12-C | chr3:10324905-10325468 FORWARD LENGTH=187;>AT3G27830.1 | Symbols: RPL12-A, RPL12 | ribosomal protein L12-A | chr3:10318576-10319151 FORWARD LENGTH=191	AT3G27850.1;AT3G27830.1	AT3G27850.1;AT3G27830.1	0	4	2	12.3	NaN	NaN	NaN		NaN	0	21.1459	19.8269	20.1209	20.3646	0.692463	20.3646	!	0	3	NaN	NaN	NaN		NaN	0	19.087	NaN	NaN	19.087	NaN	19.087		0	1		-1.27759		0		19.6911	19.8729	NaN	19.782	0.128576	2	19.6449	21.9354
>AT3G44100.1 | Symbols: | MD-2-related lipid recognition domain-containing protein | chr3:15866162-15867273 REVERSE LENGTH=152	AT3G44100.1	AT3G44100.1	0	5	3	15.8	NaN	NaN	NaN		NaN	0	20.3389	20.7756	21.4329	20.8491	0.550724	20.8491	!	0	3	NaN	NaN	NaN		NaN	0	17.5886	NaN	NaN	17.5886	NaN	17.5886		0	1		-3.26058		0		NaN	NaN	NaN		NaN	0	NaN	NaN
>AT3G45140.1 | Symbols: LOX2, ATLOX2 | lipoxygenase 2 | chr3:16525437-16529233 FORWARD LENGTH=896	AT3G45140.1	AT3G45140.1	0	5	4	4.6	23.2953	20.7329	NaN	22.0141	1.8119	2	20.9159	NaN	NaN	20.9159	NaN	-1.09819		0	1	NaN	NaN	NaN		NaN	0	NaN	NaN	NaN		NaN	0		0	0		-20.9159		0		NaN	NaN	NaN		NaN	0	NaN	NaN
>AT3G45980.1 | Symbols: H2B, HTB9 | Histone superfamily protein | chr3:16897492-16897944 REVERSE LENGTH=150;>AT5G22880.1 | Symbols: H2B, HTB2 | histone B2 | chr5:7652130-7652567 REVERSE LENGTH=145;>AT3G46030.1 | Symbols: HTB11 | Histone superfamily protein	AT3G45980.1;AT5G22880.1;AT3G46030.1;AT1G07790.1;AT5G59910.1;AT2G28720.1;AT5G02570.1;AT2G37470.1;AT3G09480.1;AT3G53650.1	AT3G45980.1;AT5G22880.1;AT3G46030.1;AT1G07790.1;AT5G59910.1;AT2G28720.1;AT5G02570.1;AT2G37470.1	0	16	7	44	23.2531	NaN	21.2754	22.2642	1.39843	2	24.461	24.42	24.3096	24.3969	0.0783174	2.13266		1.19863	3	NaN	21.709	NaN	21.709	NaN	1	22.3654	23.027	22.7012	22.6979	0.330804	0.988876		0	3		-1.69898	+	3.00887		23.9231	24.361	22.798	23.694	0.806295	3	23.4528	24.6834
>AT3G46230.1 | Symbols: ATHSP17.4, HSP17.4 | heat shock protein 17.4 | chr3:16984263-16984733 REVERSE LENGTH=156;>AT1G53540.1 | Symbols: | HSP20-like chaperones superfamily protein | chr1:19980510-19980983 FORWARD LENGTH=157	AT3G46230.1;AT1G53540.1;AT2G29500.1;AT5G59720.1	AT3G46230.1;AT1G53540.1	0	8	4	30.8	NaN	21.513	NaN	21.513	NaN	1	23.2497	22.1052	23.3534	22.9028	0.692669	1.38979		0	3	NaN	NaN	NaN		NaN	0	21.6112	22.353	21.2698	21.7447	0.553809	21.7447	!	0	3		-1.15808		1.06293		NaN	NaN	NaN		NaN	0	NaN	NaN
>AT3G47520.1 | Symbols: MDH | malate dehydrogenase | chr3:17513657-17514868 FORWARD LENGTH=403	AT3G47520.1	AT3G47520.1	0	6	2	7.7	21.9738	20.2198	NaN	21.0968	1.2403	2	20.2928	21.1019	20.8922	20.7623	0.419924	-0.33448		0.170155	3	NaN	NaN	NaN		NaN	0	21.2753	21.1079	21.196	21.1931	0.0837517	21.1931	!	0	3		0.430775		0.805811		NaN	NaN	NaN		NaN	0	NaN	NaN
>AT3G51890.1 | Symbols: | Clathrin light chain protein | chr3:19249686-19250890 REVERSE LENGTH=258	AT3G51890.1	AT3G51890.1	0	5	2	10.9	20.6208	NaN	NaN	20.6208	NaN	1	20.8344	21.3598	NaN	21.0971	0.371544	0.476316		0	2	NaN	NaN	NaN		NaN	0	22.0643	21.6153	21.2783	21.6527	0.394318	21.6527	!	0	3		0.555569		0.67009		NaN	NaN	NaN		NaN	0	NaN	NaN
>AT3G52850.1 | Symbols: VSR1, BP-80, ATELP, BP80, BP80B, ATELP1, ATVSR1, GFS1, VSR1;1, BP80-1;1 | vacuolar sorting receptor homolog 1 | chr3:19587999-19591690 FORWARD LENGTH=623	AT3G52850.1;AT2G30290.1;AT2G14740.2;AT2G14740.1;AT2G30290.2	AT3G52850.1	0	8	8	14.1	NaN	NaN	NaN		NaN	0	21.7679	22.3037	22.2203	22.0973	0.288266	22.0973	!	0	3	NaN	NaN	NaN		NaN	0	21.6503	21.5389	21.5301	21.5731	0.0670113	21.5731	!	0	3		-0.5242		1.42747		21.817	21.2908	22.378	21.8286	0.543694	3	20.5877	22.4276
>AT3G52930.1 | Symbols: | Aldolase superfamily protein | chr3:19627383-19628874 REVERSE LENGTH=358;>AT2G36460.1 | Symbols: | Aldolase superfamily protein | chr2:15296929-15298387 REVERSE LENGTH=358	AT3G52930.1;AT2G36460.1;AT2G36460.2;AT4G26530.2;AT4G26530.1;AT5G03690.2;AT5G03690.1	AT3G52930.1;AT2G36460.1	0	10	4	20.1	NaN	NaN	NaN		NaN	0	21.578	22.5448	22.9639	22.3622	0.710756	22.3622	!	0	3	NaN	NaN	NaN		NaN	0	21.9992	NaN	NaN	21.9992	NaN	21.9992		0	1		-0.363001		0		NaN	NaN	NaN		NaN	0	NaN	21.6598
>AT3G53040.1 | Symbols: | late embryogenesis abundant protein, putative / LEA protein, putative | chr3:19664797-19666405 REVERSE LENGTH=479	AT3G53040.1	AT3G53040.1	0	3	3	10	NaN	NaN	NaN		NaN	0	19.151	19.7415	20.8937	19.9287	0.886312	19.9287	!	0	3	NaN	NaN	NaN		NaN	0	NaN	NaN	18.991	18.991	NaN	18.991		0	1		-0.937731		0		NaN	NaN	NaN		NaN	0	NaN	NaN
>AT3G53430.1 | Symbols: | Ribosomal protein L11 family protein | chr3:19809895-19810395 REVERSE LENGTH=166;>AT2G37190.1 | Symbols: | Ribosomal protein L11 family protein | chr2:15619559-15620059 REVERSE LENGTH=166;>AT5G60670.1 | Symbols: | Ribosomal pro	AT3G53430.1;AT2G37190.1;AT5G60670.1	AT3G53430.1;AT2G37190.1;AT5G60670.1	0	17	4	31.3	23.1322	NaN	NaN	23.1322	NaN	1	22.2553	23.7263	23.3865	23.1227	0.770194	-0.00953674		0	3	NaN	NaN	NaN		NaN	0	21.1632	20.2428	20.402	20.6027	0.491901	20.6027	!	0	3		-2.52003	+	2.05551		22.5898	23.2208	NaN	22.9053	0.446196	2	22.3144	24.242
>AT3G53750.1 | Symbols: ACT3 | actin 3 | chr3:19915924-19917371 FORWARD LENGTH=377;>AT2G37620.2 | Symbols: ACT1, AAc1 | actin 1 | chr2:15779761-15781241 FORWARD LENGTH=377;>AT2G37620.1 | Symbols: ACT1, AAc1 | actin 1 | chr2:15779761-15781241 FORWARD LENGTH	AT3G53750.1;AT2G37620.2;AT2G37620.1	AT3G53750.1;AT2G37620.2;AT2G37620.1	0.0023419	13	10	38.2	NaN	20.5274	NaN	20.5274	NaN	1	22.0096	21.2913	21.269	21.5233	0.421328	0.995935		0	3	22.1834	NaN	19.5404	20.8619	1.86894	2	22.1822	21.8294	21.5773	21.863	0.303839	1.00105		0.403432	3		0.339661		0.493913		21.1956	22.8843	NaN	22.04	1.19408	2	21.4102	23.1455
>AT3G54470.1 | Symbols: | uridine 5-monophosphate synthase / UMP synthase (PYRE-F) (UMPS) | chr3:20168285-20170245 REVERSE LENGTH=476	AT3G54470.1;AT1G12775.1	AT3G54470.1	0	9	3	10.9	NaN	NaN	NaN		NaN	0	20.1745	20.7786	20.541	20.4981	0.304334	20.4981	!	0	3	NaN	NaN	NaN		NaN	0	21.0362	20.2651	NaN	20.6506	0.545226	20.6506	!	0	2		0.152588		0.1519		NaN	NaN	NaN		NaN	0	NaN	20.7233
>AT3G54940.2 | Symbols: | Papain family cysteine protease | chr3:20354402-20356127 FORWARD LENGTH=367	AT3G54940.2	AT3G54940.2	0	4	3	13.4	NaN	NaN	NaN		NaN	0	20.8427	19.226	21.1173	20.3953	1.02197	20.3953	!	0	3	NaN	NaN	NaN		NaN	0	NaN	21.1153	NaN	21.1153	NaN	21.1153		0	1		0.720026		0		NaN	20.2254	NaN	20.2254	NaN	1	NaN	21.8343
>AT3G56150.2 | Symbols: EIF3C | eukaryotic translation initiation factor 3C | chr3:20833790-20836820 REVERSE LENGTH=900;>AT3G56150.1 | Symbols: EIF3C, ATEIF3C-1, EIF3C-1, ATTIF3C1, TIF3C1 | eukaryotic translation initiation factor 3C | chr3:20833790-208368	AT3G56150.2;AT3G56150.1	AT3G56150.2;AT3G56150.1	0	2	1	1.2	NaN	NaN	NaN		NaN	0	18.9413	19.6953	19.7714	19.4693	0.458825	19.4693	!	0	3	NaN	NaN	NaN		NaN	0	19.3277	19.7668	19.2319	19.4421	0.285203	19.4421	!	0	3		-0.0272064		0.0293351		NaN	NaN	NaN		NaN	0	NaN	NaN
>AT3G56350.1 | Symbols: | Iron/manganese superoxide dismutase family protein | chr3:20894155-20895625 REVERSE LENGTH=241	AT3G56350.1	AT3G56350.1	0.0084211	4	1	6.2	NaN	NaN	NaN		NaN	0	19.4649	NaN	NaN	19.4649	NaN	19.4649		0	1	NaN	NaN	NaN		NaN	0	19.3873	NaN	19.7775	19.5824	0.27592	19.5824	!	0	2		0.117495		0		20.5455	21.3896	20.9375	20.9575	0.422436	3	21.1665	21.7979
>AT3G57020.1 | Symbols: | Calcium-dependent phosphotriesterase superfamily protein | chr3:21098515-21100303 REVERSE LENGTH=370;>AT3G57020.2 | Symbols: | Calcium-dependent phosphotriesterase superfamily protein | chr3:21098515-21100303 REVERSE LENGTH=356	AT3G57020.1;AT3G57020.2	AT3G57020.1;AT3G57020.2	0	13	8	25.1	NaN	NaN	NaN		NaN	0	21.2037	22.3491	22.3692	21.974	0.667148	21.974	!	0	3	NaN	NaN	NaN		NaN	0	22.5911	21.7049	21.3204	21.8722	0.651669	21.8722	!	0	3		-0.101826		0.0658992		NaN	20.4652	NaN	20.4652	NaN	1	21.0811	24.1524
>AT3G58450.2 | Symbols: | Adenine nucleotide alpha hydrolases-like superfamily protein | chr3:21622032-21623057 FORWARD LENGTH=197;>AT3G58450.1 | Symbols: | Adenine nucleotide alpha hydrolases-like superfamily protein | chr3:21622032-21623057 FORWARD LEN	AT3G58450.2;AT3G58450.1	AT3G58450.2;AT3G58450.1	0	6	5	27.9	NaN	NaN	NaN		NaN	0	20.7814	20.922	21.0938	20.9324	0.156444	20.9324	!	0	3	NaN	NaN	NaN		NaN	0	19.5273	NaN	20.417	19.9722	0.629095	19.9722	!	0	2		-0.960243		1.14379		NaN	NaN	NaN		NaN	0	NaN	21.7656
>AT3G60340.2 | Symbols: | alpha/beta-Hydrolases superfamily protein | chr3:22304395-22306389 FORWARD LENGTH=338;>AT3G60340.1 | Symbols: | alpha/beta-Hydrolases superfamily protein | chr3:22304395-22306389 FORWARD LENGTH=338	AT3G60340.2;AT3G60340.1	AT3G60340.2;AT3G60340.1	0	6	3	10.7	NaN	NaN	NaN		NaN	0	20.2865	20.1628	20.5207	20.3233	0.181772	20.3233	!	0	3	NaN	NaN	NaN		NaN	0	NaN	NaN	NaN		NaN	0		0	0		-20.3233	!	0		NaN	19.847	NaN	19.847	NaN	1	NaN	21.3459
>AT3G60750.2 | Symbols: | Transketolase | chr3:22454004-22456824 FORWARD LENGTH=740;>AT3G60750.1 | Symbols: | Transketolase | chr3:22454004-22456824 FORWARD LENGTH=741;>AT2G45290.1 | Symbols: | Transketolase | chr2:18672737-18675589 FORWARD LENGTH=741	AT3G60750.2;AT3G60750.1;AT2G45290.1	AT3G60750.2;AT3G60750.1;AT2G45290.1	0	3	3	4.9	21.14	NaN	NaN	21.14	NaN	1	21.0313	19.9465	20.2785	20.4188	0.555851	-0.721167		0	3	NaN	NaN	NaN		NaN	0	NaN	NaN	20.4365	20.4365	NaN	20.4365		0	1		0.0177498		0		NaN	20.4231	NaN	20.4231	NaN	1	NaN	20.5571
>AT3G60900.1 | Symbols: FLA10 | FASCICLIN-like arabinogalactan-protein 10 | chr3:22499573-22500841 REVERSE LENGTH=422	AT3G60900.1	AT3G60900.1	0	1	3	11.6	NaN	NaN	NaN		NaN	0	21.0251	NaN	20.441	20.733	0.412985	20.733	!	0	2	NaN	NaN	NaN		NaN	0	NaN	NaN	NaN		NaN	0		0	0		-20.733	!	0		NaN	NaN	NaN		NaN	0	NaN	NaN
>AT3G61050.2 | Symbols: NTMC2TYPE4, NTMC2T4 | Calcium-dependent lipid-binding (CaLB domain) family protein | chr3:22597485-22600932 FORWARD LENGTH=510;>AT3G61050.1 | Symbols: NTMC2TYPE4, NTMC2T4 | Calcium-dependent lipid-binding (CaLB domain) family protei	AT3G61050.2;AT3G61050.1	AT3G61050.2;AT3G61050.1	0	2	1	4.3	NaN	NaN	NaN		NaN	0	20.2414	20.8927	20.6873	20.6072	0.332966	20.6072	!	0	3	NaN	NaN	NaN		NaN	0	20.5403	NaN	NaN	20.5403	NaN	20.5403		0	1		-0.066885		0		NaN	NaN	NaN		NaN	0	NaN	NaN
>AT3G62290.3 | Symbols: ARFA1E | ADP-ribosylation factor A1E | chr3:23052287-23053545 FORWARD LENGTH=181;>AT3G62290.2 | Symbols: ARFA1E | ADP-ribosylation factor A1E | chr3:23052287-23053545 FORWARD LENGTH=181;>AT3G62290.1 | Symbols: ATARFA1E, ARFA1E | ADP	AT3G62290.3;AT3G62290.2;AT3G62290.1;AT2G47170.1;AT1G70490.3;AT1G70490.2;AT1G70490.1;AT1G23490.1;AT1G10630.1;AT5G14670.1	AT3G62290.3;AT3G62290.2;AT3G62290.1;AT2G47170.1;AT1G70490.3;AT1G70490.2;AT1G70490.1;AT1G23490.1;AT1G10630.1;AT5G14670.1	0	4	2	9.9	NaN	NaN	NaN		NaN	0	19.3392	NaN	20.4327	19.8859	0.773224	19.8859	!	0	2	NaN	NaN	NaN		NaN	0	NaN	NaN	NaN		NaN	0		0	0		-19.8859	!	0		NaN	NaN	NaN		NaN	0	19.5965	20.9569
>AT3G62360.1 | Symbols: | Carbohydrate-binding-like fold | chr3:23073020-23080455 REVERSE LENGTH=1227	AT3G62360.1	AT3G62360.1	0.0083682	2	1	1.1	NaN	NaN	NaN		NaN	0	18.3202	NaN	18.3687	18.3445	0.0343568	18.3445	!	0	2	NaN	NaN	NaN		NaN	0	19.6312	NaN	NaN	19.6312	NaN	19.6312		0	1		1.28679		0		NaN	NaN	NaN		NaN	0	NaN	19.472
>AT3G63110.1 | Symbols: ATIPT3, IPT3 | isopentenyltransferase 3 | chr3:23318437-23319447 REVERSE LENGTH=336	AT3G63110.1	AT3G63110.1	0.0045249	4	1	4.5	NaN	NaN	NaN		NaN	0	23.3519	NaN	23.2081	23.28	0.101718	23.28	!	0	2	NaN	NaN	NaN		NaN	0	24.5451	22.7522	NaN	23.6487	1.26775	23.6487	!	0	2		0.368679		0.141716		NaN	NaN	NaN		NaN	0	NaN	22.9494
>AT3G63410.1 | Symbols: APG1, VTE3, IEP37, E37 | S-adenosyl-L-methionine-dependent methyltransferases superfamily protein | chr3:23415816-23417002 REVERSE LENGTH=338	AT3G63410.1	AT3G63410.1	0	7	4	17.5	NaN	NaN	NaN		NaN	0	20.623	20.7349	20.69	20.6826	0.0562987	20.6826	!	0	3	NaN	NaN	NaN		NaN	0	20.2262	NaN	NaN	20.2262	NaN	20.2262		0	1		-0.456411		0		NaN	NaN	NaN		NaN	0	NaN	NaN
>AT3G63460.3 | Symbols: | transducin family protein / WD-40 repeat family protein | chr3:23431009-23437241 REVERSE LENGTH=1094;>AT3G63460.2 | Symbols: | transducin family protein / WD-40 repeat family protein | chr3:23431009-23437241 REVERSE LENGTH=1102;	AT3G63460.3;AT3G63460.2;AT3G63460.1	AT3G63460.3;AT3G63460.2;AT3G63460.1	0	2	2	2.6	NaN	NaN	NaN		NaN	0	19.3217	NaN	NaN	19.3217	NaN	19.3217		0	1	NaN	NaN	NaN		NaN	0	NaN	NaN	NaN		NaN	0		0	0		-19.3217		0		NaN	NaN	NaN		NaN	0	NaN	19.7535
>AT3G63520.1 | Symbols: CCD1, ATCCD1, ATNCED1, NCED1 | carotenoid cleavage dioxygenase 1 | chr3:23452940-23455896 FORWARD LENGTH=538	AT3G63520.1	AT3G63520.1	0	4	3	5.4	NaN	NaN	NaN		NaN	0	20.2119	20.4206	19.3781	20.0036	0.551582	20.0036	!	0	3	NaN	NaN	NaN		NaN	0	NaN	NaN	NaN		NaN	0		0	0		-20.0036	!	0		NaN	NaN	NaN		NaN	0	NaN	NaN
>AT4G01050.1 | Symbols: TROL | thylakoid rhodanese-like | chr4:455874-458175 FORWARD LENGTH=466	AT4G01050.1	AT4G01050.1	0	4	3	7.1	NaN	NaN	NaN		NaN	0	20.8092	NaN	NaN	20.8092	NaN	20.8092		0	1	NaN	NaN	NaN		NaN	0	20.6973	NaN	NaN	20.6973	NaN	20.6973		0	1		-0.111961		0		20.1662	20.8328	NaN	20.4995	0.47133	2	NaN	22.0207
>AT4G02080.1 | Symbols: ASAR1, ATSARA1C, ATSAR2, SAR2 | secretion-associated RAS super family 2 | chr4:921554-922547 FORWARD LENGTH=193;>AT3G62560.1 | Symbols: | Ras-related small GTP-binding family protein | chr3:23137539-23138880 FORWARD LENGTH=193;>AT1	AT4G02080.1;AT3G62560.1;AT1G56330.1;AT1G09180.1	AT4G02080.1;AT3G62560.1;AT1G56330.1;AT1G09180.1	0	7	3	21.2	NaN	NaN	NaN		NaN	0	22.3456	NaN	21.8509	22.0983	0.349835	22.0983	!	0	2	NaN	NaN	NaN		NaN	0	23.5554	NaN	22.2332	22.8943	0.934992	22.8943	!	0	2		0.796017		0.424169		19.9934	NaN	NaN	19.9934	NaN	1	20.9687	21.7223
>AT4G02930.1 | Symbols: | GTP binding Elongation factor Tu family protein | chr4:1295751-1298354 REVERSE LENGTH=454	AT4G02930.1	AT4G02930.1	0	3	2	6.6	NaN	NaN	NaN		NaN	0	19.875	NaN	NaN	19.875	NaN	19.875		0	1	NaN	NaN	NaN		NaN	0	21.936	NaN	20.506	21.221	1.01113	21.221	!	0	2		1.346		0		NaN	NaN	NaN		NaN	0	NaN	20.6023
>AT4G04460.2 | Symbols: | Saposin-like aspartyl protease family protein | chr4:2225232-2227746 FORWARD LENGTH=504;>AT4G04460.1 | Symbols: | Saposin-like aspartyl protease family protein | chr4:2225232-2227746 FORWARD LENGTH=508	AT4G04460.2;AT4G04460.1	AT4G04460.2;AT4G04460.1	0	32	11	30.6	NaN	20.3799	NaN	20.3799	NaN	1	24.5142	24.6679	25.0338	24.7386	0.266933	4.35869		0	3	18.4253	20.7772	NaN	19.6012	1.66305	2	22.86	21.4433	23.0404	22.4479	0.874666	2.84667		1.09711	3		-2.29075		1.91131		22.2837	22.1126	NaN	22.1981	0.121007	2	22.0505	23.2557
>AT4G04640.1 | Symbols: ATPC1 | ATPase, F1 complex, gamma subunit protein | chr4:2350761-2351882 REVERSE LENGTH=373	AT4G04640.1	AT4G04640.1	0	9	4	12.6	23.3202	NaN	NaN	23.3202	NaN	1	20.4379	20.0462	19.9566	20.1469	0.255946	-3.17328		0	3	NaN	NaN	NaN		NaN	0	20.9004	NaN	NaN	20.9004	NaN	20.9004		0	1		0.753471		0		21.2314	21.6874	NaN	21.4594	0.322439	2	21.9859	20.7433
>AT4G09000.1 | Symbols: GRF1, GF14 CHI | general regulatory factor 1 | chr4:5775387-5777157 FORWARD LENGTH=267;>AT4G09000.2 | Symbols: GRF1, GF14 CHI | general regulatory factor 1 | chr4:5775387-5777157 FORWARD LENGTH=318	AT4G09000.1;AT4G09000.2	AT4G09000.1;AT4G09000.2	0	2	4	18.4	22.1371	NaN	NaN	22.1371	NaN	1	19.0105	NaN	20.6307	19.8206	1.14565	-2.31657		0	2	NaN	NaN	NaN		NaN	0	NaN	21.0763	NaN	21.0763	NaN	21.0763		0	1		1.25575		0		NaN	NaN	NaN		NaN	0	NaN	20.3127
>AT4G09600.1 | Symbols: GASA3 | GAST1 protein homolog 3 | chr4:6073014-6073516 REVERSE LENGTH=99	AT4G09600.1	AT4G09600.1	0	1	1	9.1	NaN	NaN	NaN		NaN	0	20.2181	NaN	20.1397	20.1789	0.0554261	20.1789	!	0	2	NaN	NaN	NaN		NaN	0	NaN	NaN	NaN		NaN	0		0	0		-20.1789	!	0		NaN	NaN	NaN		NaN	0	NaN	NaN
>AT4G09800.1 | Symbols: RPS18C | S18 ribosomal protein | chr4:6173818-6174963 FORWARD LENGTH=152;>AT1G34030.1 | Symbols: | Ribosomal protein S13/S18 family | chr1:12370285-12371465 REVERSE LENGTH=152;>AT1G22780.1 | Symbols: PFL, RPS18A, PFL1 | Ribosomal p	AT4G09800.1;AT1G34030.1;AT1G22780.1	AT4G09800.1;AT1G34030.1;AT1G22780.1	0	15	7	50	22.1544	22.1359	20.2899	21.5267	1.07121	3	23.32	23.9832	23.991	23.7647	0.385154	2.23802		1.56631	3	NaN	NaN	NaN		NaN	0	19.9035	19.1995	NaN	19.5515	0.497822	19.5515	!	0	2		-4.21324	+	2.77398		NaN	22.0053	NaN	22.0053	NaN	1	NaN	24.3352
>AT4G10020.1 | Symbols: AtHSD5, HSD5 | hydroxysteroid dehydrogenase 5 | chr4:6268363-6270179 FORWARD LENGTH=389	AT4G10020.1	AT4G10020.1	0	13	7	22.4	NaN	NaN	NaN		NaN	0	22.5152	21.6437	22.0078	22.0556	0.437738	22.0556	!	0	3	NaN	NaN	NaN		NaN	0	22.3138	21.1404	20.5288	21.3277	0.907146	21.3277	!	0	3		-0.727877		0.55456		NaN	NaN	NaN		NaN	0	NaN	22.005
>AT4G10340.1 | Symbols: LHCB5 | light harvesting complex of photosystem II 5 | chr4:6408200-6409496 FORWARD LENGTH=280	AT4G10340.1	AT4G10340.1	0	7	3	13.9	23.9447	NaN	22.0249	22.9848	1.35747	2	20.4731	NaN	22.1052	21.2891	1.15409	-1.69565		0.507783	2	NaN	NaN	NaN		NaN	0	NaN	NaN	NaN		NaN	0		0	0		-21.2891	!	0		NaN	NaN	NaN		NaN	0	NaN	NaN
>AT4G11040.1 | Symbols: | Protein phosphatase 2C family protein | chr4:6745161-6746667 FORWARD LENGTH=295;>AT4G11040.2 | Symbols: | Protein phosphatase 2C family protein | chr4:6745161-6746230 FORWARD LENGTH=218	AT4G11040.1;AT4G11040.2	AT4G11040.1;AT4G11040.2	0	125	21	73.9	NaN	NaN	NaN		NaN	0	27.5776	27.2795	27.6728	27.51	0.205172	27.51	!	0	3	NaN	NaN	NaN		NaN	0	27.738	27.8361	27.7969	27.7903	0.0494053	27.7903	!	0	3		0.280363		1.08173		NaN	NaN	NaN		NaN	0	21.0649	24.4796
>AT4G11150.1 | Symbols: TUF, emb2448, TUFF, VHA-E1 | vacuolar ATP synthase subunit E1 | chr4:6800091-6801696 FORWARD LENGTH=230;>AT3G08560.1 | Symbols: VHA-E2 | vacuolar H+-ATPase subunit E isoform 2 | chr3:2600130-2601907 FORWARD LENGTH=235	AT4G11150.1;AT3G08560.1;AT1G64200.1	AT4G11150.1;AT3G08560.1	0	6	4	16.5	20.6622	NaN	NaN	20.6622	NaN	1	21.1533	NaN	20.3704	20.7618	0.553569	0.099596		0	2	NaN	NaN	NaN		NaN	0	20.6428	NaN	NaN	20.6428	NaN	20.6428		0	1		-0.119026		0		20.4679	20.9286	NaN	20.6983	0.325755	2	20.7954	20.7369
>AT4G11420.1 | Symbols: EIF3A, ATEIF3A-1, EIF3A-1, ATTIF3A1, TIF3A1 | eukaryotic translation initiation factor 3A | chr4:6947834-6952053 REVERSE LENGTH=987	AT4G11420.1	AT4G11420.1	0	5	2	1.8	NaN	18.4843	NaN	18.4843	NaN	1	19.7845	20.5931	20.072	20.1499	0.409926	1.66553		0	3	NaN	NaN	NaN		NaN	0	19.4405	NaN	NaN	19.4405	NaN	19.4405		0	1		-0.709387		0		NaN	NaN	NaN		NaN	0	19.0954	20.8047
>AT4G13010.1 | Symbols: | Oxidoreductase, zinc-binding dehydrogenase family protein | chr4:7600682-7602567 FORWARD LENGTH=329	AT4G13010.1	AT4G13010.1	0	33	16	62.3	NaN	21.5913	NaN	21.5913	NaN	1	24.2691	24.6621	25.5969	24.8427	0.682083	3.2514		0	3	NaN	NaN	NaN		NaN	0	21.3276	23.3288	21.6298	22.0954	1.07879	22.0954	!	0	3		-2.74724		1.69187		20.8125	21.1647	NaN	20.9886	0.249037	2	20.269	23.8267
>AT4G13180.1 | Symbols: | NAD(P)-binding Rossmann-fold superfamily protein | chr4:7657373-7658164 REVERSE LENGTH=263	AT4G13180.1;AT3G03980.1	AT4G13180.1	0	4	3	12.2	NaN	NaN	NaN		NaN	0	19.7492	21.4484	21.2023	20.8	0.918277	20.8	!	0	3	NaN	NaN	NaN		NaN	0	21.2251	20.7179	21.2777	21.0736	0.309133	21.0736	!	0	3		0.273603		0.186833		NaN	NaN	NaN		NaN	0	NaN	20.9739
>AT4G13940.4 | Symbols: HOG1, SAHH1 | S-adenosyl-L-homocysteine hydrolase | chr4:8054931-8056763 FORWARD LENGTH=325;>AT4G13940.2 | Symbols: HOG1, SAHH1 | S-adenosyl-L-homocysteine hydrolase | chr4:8055176-8056676 FORWARD LENGTH=364;>AT4G13940.3 | Symbols:	AT4G13940.4;AT4G13940.2;AT4G13940.3;AT4G13940.1;AT3G23810.1	AT4G13940.4;AT4G13940.2;AT4G13940.3;AT4G13940.1;AT3G23810.1	0.0084034	3	1	4.3	21.6372	NaN	NaN	21.6372	NaN	1	NaN	NaN	19.5597	19.5597	NaN	-2.07751		0	1	19.6918	NaN	NaN	19.6918	NaN	1	NaN	21.1014	20.5808	20.8411	0.368117	1.14922		0	2		1.28139		0		NaN	NaN	NaN		NaN	0	NaN	NaN
>AT4G16155.1 | Symbols: | dihydrolipoyl dehydrogenases | chr4:9153570-9157322 REVERSE LENGTH=630	AT4G16155.1	AT4G16155.1	0	28	7	14	21.2291	23.2186	NaN	22.2238	1.40684	2	23.0394	23.0002	22.4148	22.8181	0.349822	0.594269		0.297096	3	NaN	NaN	19.666	19.666	NaN	1	20.8372	20.6142	21.262	20.9044	0.329064	1.23846		0	3		-1.91366	+	2.63608		22.1062	22.5615	22.2492	22.3056	0.232862	3	22.3373	21.4665
>AT4G16160.2 | Symbols: ATOEP16-2, ATOEP16-S | Mitochondrial import inner membrane translocase subunit Tim17/Tim22/Tim23 family protein | chr4:9157545-9158738 FORWARD LENGTH=178;>AT4G16160.1 | Symbols: ATOEP16-2, ATOEP16-S | Mitochondrial import inner memb	AT4G16160.2;AT4G16160.1	AT4G16160.2;AT4G16160.1	0	23	7	51.1	22.8004	22.9711	22.6367	22.8027	0.167213	3	25.4889	25.5041	25.2155	25.4028	0.162394	2.60009	+	4.37365	3	NaN	NaN	22.1544	22.1544	NaN	1	22.9508	22.7891	23.031	22.9236	0.12323	0.769186		0	3		-2.47922	+	4.52254		NaN	NaN	NaN		NaN	0	NaN	24.9682
>AT4G17170.1 | Symbols: AT-RAB2, ATRABB1C, ATRAB2A, RAB2A, RABB1C, ATRAB-B1B, RAB-B1B | RAB GTPase homolog B1C | chr4:9644908-9646220 REVERSE LENGTH=211	AT4G17170.1;AT4G17160.1	AT4G17170.1	0	3	3	18	NaN	NaN	NaN		NaN	0	20.0842	19.6351	20.1834	19.9676	0.292172	19.9676	!	0	3	NaN	NaN	NaN		NaN	0	20.1443	NaN	NaN	20.1443	NaN	20.1443		0	1		0.176771		0		NaN	20.1487	NaN	20.1487	NaN	1	NaN	21.1439
>AT4G17530.1 | Symbols: RAB1C, ATRAB1C, ATRABD2C | RAB GTPase homolog 1C | chr4:9773721-9775424 REVERSE LENGTH=202;>AT5G47200.1 | Symbols: ATRABD2B, ATRAB1A, RAB1A | RAB GTPase homolog 1A | chr5:19167029-19168718 FORWARD LENGTH=202	AT4G17530.1;AT5G47200.1	AT4G17530.1;AT5G47200.1	0	6	4	32.2	NaN	NaN	NaN		NaN	0	21.6708	22.8993	23.081	22.5504	0.767137	22.5504	!	0	3	NaN	NaN	NaN		NaN	0	23.1702	22.958	22.2224	22.7836	0.497396	22.7836	!	0	3		0.233212		0.166557		NaN	NaN	NaN		NaN	0	NaN	NaN
>AT4G18430.1 | Symbols: AtRABA1e, RABA1e | RAB GTPase homolog A1E | chr4:10183903-10185223 REVERSE LENGTH=217	AT4G18430.1	AT4G18430.1	0	6	3	13.4	NaN	NaN	NaN		NaN	0	20.1531	21.369	20.573	20.6984	0.617526	20.6984	!	0	3	NaN	NaN	NaN		NaN	0	NaN	NaN	NaN		NaN	0		0	0		-20.6984	!	0		NaN	NaN	NaN		NaN	0	NaN	21.4646
>AT4G19210.1 | Symbols: ATRLI2, RLI2 | RNAse l inhibitor protein 2 | chr4:10501906-10504776 FORWARD LENGTH=605	AT4G19210.1	AT4G19210.1	0	6	4	7.4	NaN	NaN	NaN		NaN	0	20.6048	20.5263	20.2635	20.4649	0.178772	20.4649	!	0	3	NaN	NaN	NaN		NaN	0	NaN	NaN	NaN		NaN	0		0	0		-20.4649	!	0		NaN	NaN	NaN		NaN	0	NaN	NaN
>AT4G20360.1 | Symbols: ATRAB8D, ATRABE1B, RABE1b | RAB GTPase homolog E1B | chr4:10990036-10991466 FORWARD LENGTH=476	AT4G20360.1	AT4G20360.1	0	7	5	12.2	24.0762	NaN	NaN	24.0762	NaN	1	20.7626	20.8438	20.7344	20.7802	0.0567899	-3.29595		0	3	NaN	NaN	NaN		NaN	0	20.8981	NaN	21.3416	21.1198	0.313609	21.1198	!	0	2		0.339596		0.851909		NaN	NaN	NaN		NaN	0	NaN	21.9258
>AT4G20850.1 | Symbols: TPP2 | tripeptidyl peptidase ii | chr4:11160935-11169889 REVERSE LENGTH=1380	AT4G20850.1	AT4G20850.1	0	96	40	32.8	24.0459	25.1554	23.2346	24.1453	0.964252	3	27.3273	25.0064	24.8875	25.7404	1.37559	1.59514		0.756013	3	NaN	23.2355	NaN	23.2355	NaN	1	24.4052	NaN	25.195	24.8001	0.558467	1.56463		0	2		-0.940287		0.35363		23.3458	25.0377	22.3828	23.5888	1.34399	3	25.1681	26.3564
>AT4G20890.1 | Symbols: TUB9 | tubulin beta-9 chain | chr4:11182218-11183840 FORWARD LENGTH=444	AT4G20890.1	AT4G20890.1	0	7	6	15.8	NaN	NaN	NaN		NaN	0	21.9018	20.9667	21.8421	21.5702	0.523488	21.5702	!	0	3	NaN	20.2868	NaN	20.2868	NaN	1	NaN	21.2002	20.0134	20.6068	0.839143	0.320009		0	2		-0.963371		0.697051		24.0144	21.4633	NaN	22.7389	1.8039	2	NaN	21.4131
>AT4G21020.1 | Symbols: | Late embryogenesis abundant protein (LEA) family protein | chr4:11228263-11229392 FORWARD LENGTH=266	AT4G21020.1	AT4G21020.1	0	2	2	12	NaN	NaN	NaN		NaN	0	20.3226	21.2572	NaN	20.7899	0.660915	20.7899	!	0	2	NaN	NaN	NaN		NaN	0	NaN	NaN	20.079	20.079	NaN	20.079		0	1		-0.710899		0		NaN	NaN	NaN		NaN	0	NaN	NaN
>AT4G23630.1 | Symbols: BTI1, RTNLB1 | VIRB2-interacting protein 1 | chr4:12318070-12319574 FORWARD LENGTH=275;>AT5G41600.1 | Symbols: BTI3, RTNLB4 | VIRB2-interacting protein 3 | chr5:16636230-16637472 FORWARD LENGTH=257	AT4G23630.1;AT5G41600.1	AT4G23630.1;AT5G41600.1	0	1	2	10.5	NaN	NaN	NaN		NaN	0	20.4016	21.3615	21.7197	21.1609	0.681588	21.1609	!	0	3	NaN	NaN	NaN		NaN	0	NaN	NaN	NaN		NaN	0		0	0		-21.1609	!	0		NaN	NaN	NaN		NaN	0	NaN	NaN
>AT4G24190.2 | Symbols: SHD, AtHsp90.7, AtHsp90-7 | Chaperone protein htpG family protein | chr4:12551902-12555851 REVERSE LENGTH=823;>AT4G24190.1 | Symbols: SHD, HSP90.7, AtHsp90.7, AtHsp90-7 | Chaperone protein htpG family protein | chr4:12551902-1255585	AT4G24190.2;AT4G24190.1	AT4G24190.2;AT4G24190.1	0	8	4	5.7	21.1452	NaN	NaN	21.1452	NaN	1	20.5444	21.3041	20.9581	20.9355	0.38032	-0.209661		0	3	NaN	NaN	NaN		NaN	0	NaN	NaN	NaN		NaN	0		0	0		-20.9355	!	0		NaN	NaN	NaN		NaN	0	NaN	19.6747
>AT4G24820.2 | Symbols: | 26S proteasome, regulatory subunit Rpn7;Proteasome component (PCI) domain | chr4:12790471-12792599 REVERSE LENGTH=387;>AT4G24820.1 | Symbols: | 26S proteasome, regulatory subunit Rpn7;Proteasome component (PCI) domain | chr4:127	AT4G24820.2;AT4G24820.1	AT4G24820.2;AT4G24820.1	0	2	2	7	NaN	NaN	NaN		NaN	0	20.4194	20.2687	20.3636	20.3505	0.0761968	20.3505	!	0	3	NaN	NaN	NaN		NaN	0	NaN	NaN	NaN		NaN	0		0	0		-20.3505	!	0		NaN	NaN	NaN		NaN	0	NaN	NaN
>AT4G25140.1 | Symbols: OLEO1, OLE1 | oleosin 1 | chr4:12900498-12901259 FORWARD LENGTH=173	AT4G25140.1	AT4G25140.1	0	95	9	42.8	21.9743	27.3301	21.236	23.5135	3.32588	3	27.9873	27.8717	28.3438	28.0676	0.246069	4.55414		1.11227	3	NaN	18.386	21.8253	20.1057	2.43194	2	22.5338	23.4117	25.3112	23.7522	1.41968	3.64654		0.93619	3		-4.31539	+	2.1823		NaN	20.4444	NaN	20.4444	NaN	1	23.3867	24.1545
>AT4G25740.1 | Symbols: | RNA binding Plectin/S10 domain-containing protein | chr4:13107488-13108751 REVERSE LENGTH=177;>AT5G52650.1 | Symbols: | RNA binding Plectin/S10 domain-containing protein | chr5:21355781-21357003 REVERSE LENGTH=179;>AT4G25740.2 |	AT4G25740.1;AT5G52650.1;AT4G25740.2	AT4G25740.1;AT5G52650.1;AT4G25740.2	0	7	3	25.4	NaN	NaN	NaN		NaN	0	20.9552	22.1735	21.9929	21.7072	0.657492	21.7072	!	0	3	NaN	NaN	NaN		NaN	0	NaN	NaN	NaN		NaN	0		0	0		-21.7072	!	0		NaN	NaN	NaN		NaN	0	NaN	21.866
>AT4G26740.1 | Symbols: ATS1, CLO1, ATPXG1 | seed gene 1 | chr4:13473791-13475278 REVERSE LENGTH=245	AT4G26740.1	AT4G26740.1	0	24	11	42	NaN	22.2326	NaN	22.2326	NaN	1	25.5985	25.1342	25.1081	25.2803	0.275872	3.04764		0	3	NaN	NaN	20.7961	20.7961	NaN	1	23.4329	23.154	23.1397	23.2422	0.165299	2.44605		0	3		-2.03809	+	3.40735		NaN	23.2634	NaN	23.2634	NaN	1	23.18	23.6448
>AT4G27140.1 | Symbols: SESA1, AT2S1 | seed storage albumin 1 | chr4:13607363-13607857 FORWARD LENGTH=164	AT4G27140.1	AT4G27140.1	0	13	6	30.5	19.8835	19.0462	19.4449	19.4582	0.41882	3	22.6808	23.7243	25.1173	23.8408	1.22242	4.38259	+	2.37729	3	19.3541	NaN	NaN	19.3541	NaN	1	21.1537	20.8327	20.9227	20.9697	0.165591	1.6156		0	3		-2.87111		1.80363		NaN	NaN	NaN		NaN	0	NaN	NaN
>AT4G27150.1 | Symbols: SESA2, AT2S2 | seed storage albumin 2 | chr4:13609396-13609908 FORWARD LENGTH=170	AT4G27150.1	AT4G27150.1	0	46	8	39.4	25.9129	29.0269	27.4963	27.4787	1.55707	3	28.3708	28.2542	28.4519	28.359	0.0993826	0.880268		0.415895	3	24.8612	27.0102	26.8976	26.2563	1.20955	3	28.9716	29.0768	27.534	28.5275	0.86196	2.27114		1.2436	3		0.168505		0.122919		26.1865	26.9996	25.3243	26.1701	0.837784	3	24.8897	26.9659
>AT4G27160.1 | Symbols: AT2S3, SESA3 | seed storage albumin 3 | chr4:13611836-13612330 FORWARD LENGTH=164	AT4G27160.1	AT4G27160.1	0	354	9	45.1	29.5688	31.6794	29.4047	30.2176	1.26859	3	31.07	31.4545	31.4625	31.329	0.224355	1.11134		0.678943	3	26.9899	29.0689	28.5216	28.1935	1.07766	3	31.0382	31.9784	31.2387	31.4185	0.495229	3.22498	+	2.03427	3		0.0894642		0.102492		29.8536	30.6905	29.097	29.8804	0.797052	3	29.662	30.7346
>AT4G27170.1 | Symbols: SESA4, AT2S4 | seed storage albumin 4 | chr4:13613637-13614137 FORWARD LENGTH=166	AT4G27170.1	AT4G27170.1	0	83	8	41.6	26.0591	28.4551	26.1515	26.8886	1.35748	3	26.8805	27.9386	27.7444	27.5212	0.563251	0.632614		0.303321	3	23.3794	26.6792	25.2582	25.1056	1.65519	3	26.6647	27.2792	26.6413	26.8617	0.361767	1.7561		0.832548	3		-0.659449		0.787394		26.5602	27.3207	25.92	26.6003	0.701201	3	25.7003	27.4257
>AT4G27500.1 | Symbols: PPI1 | proton pump interactor 1 | chr4:13743614-13745900 FORWARD LENGTH=612	AT4G27500.1	AT4G27500.1	0	8	4	7.8	NaN	NaN	NaN		NaN	0	21.4167	21.6855	21.8124	21.6382	0.202015	21.6382	!	0	3	NaN	NaN	NaN		NaN	0	NaN	NaN	NaN		NaN	0		0	0		-21.6382	!	0		NaN	NaN	NaN		NaN	0	NaN	NaN
>AT4G27520.1 | Symbols: ENODL2, AtENODL2 | early nodulin-like protein 2 | chr4:13750668-13751819 REVERSE LENGTH=349	AT4G27520.1	AT4G27520.1	0	4	2	6	NaN	NaN	NaN		NaN	0	20.5432	20.8984	21.3702	20.9373	0.414881	20.9373	!	0	3	NaN	NaN	NaN		NaN	0	18.7692	NaN	NaN	18.7692	NaN	18.7692		0	1		-2.1681		0		NaN	NaN	NaN		NaN	0	NaN	20.7439
>AT4G28365.1 | Symbols: ENODL3, AtENODL3 | early nodulin-like protein 3 | chr4:14033012-14033688 REVERSE LENGTH=199	AT4G28365.1	AT4G28365.1	0.0084926	3	1	6	NaN	NaN	NaN		NaN	0	18.3371	20.1304	NaN	19.2338	1.2681	19.2338	!	0	2	NaN	NaN	NaN		NaN	0	NaN	NaN	NaN		NaN	0		0	0		-19.2338	!	0		NaN	NaN	NaN		NaN	0	NaN	NaN
>AT4G28390.1 | Symbols: AAC3, ATAAC3 | ADP/ATP carrier 3 | chr4:14041486-14042781 REVERSE LENGTH=379	AT4G28390.1	AT4G28390.1	0	1	7	14.2	NaN	NaN	NaN		NaN	0	NaN	NaN	NaN		NaN	0		0	0	NaN	NaN	NaN		NaN	0	NaN	NaN	NaN		NaN	0		0	0		0		0		NaN	NaN	NaN		NaN	0	19.5115	21.5425
>AT4G28520.1 | Symbols: CRU3, CRC | cruciferin 3 | chr4:14087596-14089617 FORWARD LENGTH=524;>AT4G28520.3 | Symbols: CRU3, CRC | cruciferin 3 | chr4:14087596-14089617 FORWARD LENGTH=453;>AT4G28520.2 | Symbols: CRU3, CRC | cruciferin 3 | chr4:14087596-14089	AT4G28520.1;AT4G28520.3;AT4G28520.2;AT4G28520.4	AT4G28520.1;AT4G28520.3;AT4G28520.2;AT4G28520.4	0	493	31	71.8	27.8332	29.2011	27.5499	28.1947	0.883013	3	29.7217	29.2415	29.8227	29.5953	0.310563	1.40056		1.21767	3	24.915	26.0294	28.5097	26.4847	1.8401	3	27.9272	27.6606	28.7534	28.1137	0.569771	1.62907		0.663868	3		-1.48155		1.77586		28.737	30.0025	29.0561	29.2652	0.658123	3	29.4242	29.8069
>AT4G28750.1 | Symbols: PSAE-1 | Photosystem I reaction centre subunit IV / PsaE protein | chr4:14202951-14203888 REVERSE LENGTH=143;>AT2G20260.1 | Symbols: PSAE-2 | photosystem I subunit E-2 | chr2:8736780-8737644 FORWARD LENGTH=145	AT4G28750.1;AT2G20260.1	AT4G28750.1;AT2G20260.1	0	5	2	14.7	24.1199	21.6649	22.172	22.6523	1.29605	3	21.8876	21.9625	21.4001	21.7501	0.305371	-0.902205		0.514741	3	21.1451	NaN	NaN	21.1451	NaN	1	NaN	NaN	NaN		NaN	-21.1451		0	0		-21.7501	!	0		NaN	NaN	NaN		NaN	0	NaN	NaN
>AT4G29040.1 | Symbols: RPT2a | regulatory particle AAA-ATPase 2A | chr4:14312369-14314386 FORWARD LENGTH=443;>AT2G20140.1 | Symbols: | AAA-type ATPase family protein | chr2:8692736-8694837 FORWARD LENGTH=443	AT4G29040.1;AT2G20140.1	AT4G29040.1;AT2G20140.1	0	7	4	12	NaN	NaN	NaN		NaN	0	20.9967	NaN	21.7768	21.3867	0.551642	21.3867	!	0	2	NaN	NaN	NaN		NaN	0	NaN	21.8783	21.7044	21.7914	0.123003	21.7914	!	0	2		0.404631		0.378947		NaN	NaN	NaN		NaN	0	NaN	21.4646
>AT4G31830.1 | Symbols: | unknown protein;Has 42 Blast hits to 42 proteins in 10 species: Archae - 0;Bacteria - 0;Metazoa - 0;Fungi - 0;Plants - 42;Viruses - 0;Other Eukaryotes - 0 (source: NCBI BLink). | chr4:15400803-15401105 REVERSE LENGTH=100	AT4G31830.1	AT4G31830.1	0	31	6	57	22.9637	23.1166	21.4254	22.5019	0.93542	3	25.3508	26.7631	24.8078	25.6406	1.00931	3.13869		1.77441	3	17.9989	20.3733	19.9666	19.4463	1.26982	3	23.8212	24.3031	22.8127	23.6457	0.760582	4.1994	+	2.09889	3		-1.99489		1.28211		NaN	20.9441	NaN	20.9441	NaN	1	20.9171	25.4029
>AT4G32260.1 | Symbols: | ATPase, F0 complex, subunit B/B, bacterial/chloroplast | chr4:15573859-15574586 REVERSE LENGTH=219	AT4G32260.1	AT4G32260.1	0	5	2	8.2	24.3628	20.8783	21.5792	22.2734	1.84306	3	21.1951	19.6165	19.9323	20.248	0.835337	-2.02546		0.801352	3	NaN	NaN	NaN		NaN	0	20.4248	NaN	NaN	20.4248	NaN	20.4248		0	1		0.176836		0		NaN	NaN	NaN		NaN	0	NaN	NaN
>AT4G32470.1 | Symbols: | Cytochrome bd ubiquinol oxidase, 14kDa subunit | chr4:15669641-15671095 REVERSE LENGTH=122;>AT4G32470.2 | Symbols: | Cytochrome bd ubiquinol oxidase, 14kDa subunit | chr4:15669705-15671095 REVERSE LENGTH=101;>AT5G25450.2 | Symbo	AT4G32470.1;AT4G32470.2;AT5G25450.2;AT5G25450.1	AT4G32470.1;AT4G32470.2;AT5G25450.2;AT5G25450.1	0	3	2	17.2	NaN	NaN	NaN		NaN	0	20.0158	NaN	19.9024	19.9591	0.0801896	19.9591	!	0	2	NaN	NaN	NaN		NaN	0	NaN	NaN	NaN		NaN	0		0	0		-19.9591	!	0		NaN	NaN	NaN		NaN	0	NaN	20.2603
>AT4G34200.1 | Symbols: EDA9 | D-3-phosphoglycerate dehydrogenase | chr4:16374041-16376561 REVERSE LENGTH=603	AT4G34200.1;AT3G19480.1;AT1G17745.1;AT1G17745.2	AT4G34200.1	0	19	11	25.5	NaN	NaN	NaN		NaN	0	23.6378	22.1915	22.2591	22.6961	0.816185	22.6961	!	0	3	NaN	NaN	NaN		NaN	0	23.1191	21.7329	21.7339	22.1953	0.800019	22.1953	!	0	3		-0.500826		0.309701		21.7406	21.9551	20.805	21.5002	0.611592	3	NaN	22.5715
>AT4G34450.1 | Symbols: | coatomer gamma-2 subunit, putative / gamma-2 coat protein, putative / gamma-2 COP, putative | chr4:16471956-16476795 FORWARD LENGTH=886	AT4G34450.1	AT4G34450.1	0	3	3	3.8	NaN	NaN	NaN		NaN	0	19.1327	NaN	20.9814	20.057	1.30727	20.057	!	0	2	NaN	NaN	NaN		NaN	0	NaN	NaN	NaN		NaN	0		0	0		-20.057	!	0		NaN	NaN	NaN		NaN	0	NaN	NaN
>AT4G34490.1 | Symbols: ATCAP1, CAP 1, CAP1 | cyclase associated protein 1 | chr4:16484896-16487355 REVERSE LENGTH=476	AT4G34490.1	AT4G34490.1	0	2	2	4.2	NaN	21.9522	NaN	21.9522	NaN	1	21.1912	22.3437	21.4513	21.662	0.604486	-0.290152		0	3	NaN	NaN	NaN		NaN	0	21.8404	NaN	NaN	21.8404	NaN	21.8404		0	1		0.178337		0		NaN	NaN	NaN		NaN	0	NaN	21.2983
>AT4G34670.1 | Symbols: | Ribosomal protein S3Ae | chr4:16548724-16550222 FORWARD LENGTH=262	AT4G34670.1	AT4G34670.1	0	6	3	13	NaN	NaN	NaN		NaN	0	16.4793	22.3683	21.2486	20.0321	3.12733	20.0321	!	0	3	NaN	NaN	NaN		NaN	0	18.7509	NaN	NaN	18.7509	NaN	18.7509		0	1		-1.28117		0		19.0127	19.4261	NaN	19.2194	0.292302	2	NaN	21.2151
>AT4G34980.1 | Symbols: SLP2 | subtilisin-like serine protease 2 | chr4:16656929-16659223 REVERSE LENGTH=764	AT4G34980.1	AT4G34980.1	0	34	9	14.7	23.6237	22.8046	NaN	23.2141	0.57914	2	22.259	22.1847	22.7817	22.4085	0.325336	-0.805647		0.883855	3	21.7548	22.8197	NaN	22.2873	0.753003	2	21.7695	22.8295	22.0095	22.2029	0.555785	-0.0844269		0.0494722	3		-0.205645		0.214911		21.902	23.0563	NaN	22.4791	0.816234	2	22.6795	22.477
>AT4G36220.1 | Symbols: FAH1, CYP84A1 | ferulic acid 5-hydroxylase 1 | chr4:17137584-17139619 REVERSE LENGTH=520	AT4G36220.1	AT4G36220.1	0	3	2	4	NaN	NaN	NaN		NaN	0	19.8828	NaN	NaN	19.8828	NaN	19.8828		0	1	NaN	NaN	NaN		NaN	0	20.8838	20.954	20.9829	20.9402	0.0509431	20.9402	!	0	3		1.0574		0		NaN	21.0044	19.9764	20.4904	0.726889	2	20.3515	21.5489
>AT4G36360.2 | Symbols: BGAL3 | beta-galactosidase 3 | chr4:17176840-17181143 REVERSE LENGTH=855;>AT4G36360.1 | Symbols: BGAL3 | beta-galactosidase 3 | chr4:17176840-17181143 REVERSE LENGTH=856	AT4G36360.2;AT4G36360.1	AT4G36360.2;AT4G36360.1	0	2	2	3.2	NaN	NaN	NaN		NaN	0	19.7482	NaN	NaN	19.7482	NaN	19.7482		0	1	NaN	NaN	NaN		NaN	0	NaN	NaN	NaN		NaN	0		0	0		-19.7482		0		NaN	NaN	NaN		NaN	0	NaN	19.9774
>AT4G37910.1 | Symbols: mtHsc70-1 | mitochondrial heat shock protein 70-1 | chr4:17825368-17828099 REVERSE LENGTH=682	AT4G37910.1	AT4G37910.1	0	4	4	6.6	NaN	NaN	NaN		NaN	0	18.7166	18.9636	19.3768	19.019	0.333571	19.019	!	0	3	NaN	NaN	NaN		NaN	0	21.3855	NaN	NaN	21.3855	NaN	21.3855		0	1		2.36651		0		NaN	20.297	NaN	20.297	NaN	1	24.3429	19.6306
>AT4G38970.2 | Symbols: FBA2 | fructose-bisphosphate aldolase 2 | chr4:18163769-18165659 REVERSE LENGTH=381;>AT4G38970.1 | Symbols: FBA2 | fructose-bisphosphate aldolase 2 | chr4:18163714-18165659 REVERSE LENGTH=398	AT4G38970.2;AT4G38970.1;AT2G21330.2;AT2G21330.3;AT2G01140.1;AT2G21330.1	AT4G38970.2;AT4G38970.1	0	3	3	13.1	NaN	NaN	NaN		NaN	0	20.8499	20.9699	20.7628	20.8609	0.103965	20.8609	!	0	3	NaN	NaN	NaN		NaN	0	NaN	NaN	NaN		NaN	0		0	0		-20.8609	!	0		NaN	NaN	NaN		NaN	0	NaN	NaN
>AT5G01500.1 | Symbols: TAAC | thylakoid ATP/ADP carrier | chr5:199017-201329 FORWARD LENGTH=415	AT5G01500.1;AT3G51870.1	AT5G01500.1	0	6	5	14	NaN	NaN	NaN		NaN	0	20.3208	20.7569	21.7869	20.9549	0.752835	20.9549	!	0	3	NaN	NaN	NaN		NaN	0	NaN	NaN	19.2843	19.2843	NaN	19.2843		0	1		-1.67063		0		NaN	NaN	NaN		NaN	0	NaN	NaN
>AT5G03520.2 | Symbols: ATRAB8C, ATRABE1D, ATRAB-E1D, RAB-E1D, RAB8C | RAB GTPase homolog 8C | chr5:883713-885158 FORWARD LENGTH=206;>AT5G59840.1 | Symbols: | Ras-related small GTP-binding family protein | chr5:24107450-24109049 REVERSE LENGTH=216;>AT5G03	AT5G03520.2;AT5G59840.1;AT5G03520.1;AT3G53610.3;AT3G53610.2;AT3G53610.1;AT3G46060.3;AT3G46060.2;AT3G46060.1;AT3G09900.1	AT5G03520.2;AT5G59840.1;AT5G03520.1;AT3G53610.3;AT3G53610.2;AT3G53610.1;AT3G46060.3;AT3G46060.2;AT3G46060.1;AT3G09900.1	0	1	2	10.2	NaN	NaN	NaN		NaN	0	17.8632	NaN	20.089	18.9761	1.57392	18.9761	!	0	2	NaN	NaN	NaN		NaN	0	NaN	NaN	NaN		NaN	0		0	0		-18.9761	!	0		NaN	NaN	NaN		NaN	0	NaN	NaN
>AT5G05010.2 | Symbols: | clathrin adaptor complexes medium subunit family protein | chr5:1477137-1479872 FORWARD LENGTH=527;>AT5G05010.1 | Symbols: | clathrin adaptor complexes medium subunit family protein | chr5:1477137-1479872 FORWARD LENGTH=527	AT5G05010.2;AT5G05010.1	AT5G05010.2;AT5G05010.1	0.0066225	1	1	3	NaN	NaN	NaN		NaN	0	NaN	NaN	NaN		NaN	0		0	0	NaN	NaN	NaN		NaN	0	NaN	NaN	NaN		NaN	0		0	0		0		0		21.103	21.0651	NaN	21.0841	0.0267987	2	NaN	20.8688
>AT5G06140.1 | Symbols: SNX1, ATSNX1 | sorting nexin 1 | chr5:1856212-1858752 REVERSE LENGTH=402	AT5G06140.1	AT5G06140.1	0.0083333	1	1	3	NaN	NaN	NaN		NaN	0	19.6311	19.872	19.9198	19.8076	0.154745	19.8076	!	0	3	NaN	NaN	NaN		NaN	0	NaN	NaN	NaN		NaN	0		0	0		-19.8076	!	0		NaN	NaN	NaN		NaN	0	NaN	NaN
>AT5G06460.1 | Symbols: ATUBA2, UBA 2 | ubiquitin activating enzyme 2 | chr5:1970239-1974382 FORWARD LENGTH=1077	AT5G06460.1	AT5G06460.1	0	2	1	1.3	NaN	NaN	NaN		NaN	0	18.6206	19.2725	19.4142	19.1024	0.423238	19.1024	!	0	3	NaN	NaN	NaN		NaN	0	19.6776	NaN	NaN	19.6776	NaN	19.6776		0	1		0.575155		0		NaN	NaN	NaN		NaN	0	NaN	NaN
>AT5G07030.1 | Symbols: | Eukaryotic aspartyl protease family protein | chr5:2183600-2185717 REVERSE LENGTH=455	AT5G07030.1	AT5G07030.1	0	9	5	10.3	NaN	NaN	NaN		NaN	0	20.8179	22.4024	21.4711	21.5638	0.796305	21.5638	!	0	3	NaN	NaN	NaN		NaN	0	NaN	21.4492	21.8238	21.6365	0.264852	21.6365	!	0	2		0.0727119		0.0397139		20.1826	21.2745	NaN	20.7286	0.772068	2	20.4319	22.5731
>AT5G07090.2 | Symbols: | Ribosomal protein S4 (RPS4A) family protein | chr5:2202783-2203805 FORWARD LENGTH=244;>AT2G17360.1 | Symbols: | Ribosomal protein S4 (RPS4A) family protein | chr2:7546598-7548138 FORWARD LENGTH=261;>AT5G58420.1 | Symbols: | Rib	AT5G07090.2;AT2G17360.1;AT5G58420.1;AT5G07090.1;AT2G17360.2	AT5G07090.2;AT2G17360.1;AT5G58420.1;AT5G07090.1;AT2G17360.2	0	4	2	8.2	NaN	NaN	NaN		NaN	0	19.9418	20.2659	NaN	20.1038	0.229195	20.1038	!	0	2	NaN	NaN	NaN		NaN	0	NaN	NaN	NaN		NaN	0		0	0		-20.1038	!	0		NaN	20.312	NaN	20.312	NaN	1	NaN	21.1096
>AT5G07190.2 | Symbols: ATS3 | seed gene 3 | chr5:2237783-2238488 FORWARD LENGTH=185;>AT5G07190.1 | Symbols: ATS3 | seed gene 3 | chr5:2237610-2238488 FORWARD LENGTH=213	AT5G07190.2;AT5G07190.1	AT5G07190.2;AT5G07190.1	0	47	7	49.7	NaN	21.0755	22.6174	21.8464	1.0903	2	25.9144	26.9884	26.8667	26.5898	0.588108	4.74336	+	2.14299	3	17.1207	22.8797	22.6847	20.895	3.2701	3	25.3218	25.7011	21.6836	24.2355	2.2181	3.34049		0.663595	3		-2.3543		0.823307		22.4978	23.3363	21.4965	22.4435	0.921127	3	23.5454	27.2662
>AT5G08690.1 | Symbols: | ATP synthase alpha/beta family protein | chr5:2825739-2828352 FORWARD LENGTH=556;>AT5G08670.1 | Symbols: | ATP synthase alpha/beta family protein | chr5:2818395-2821149 REVERSE LENGTH=556;>AT5G08680.1 | Symbols: | ATP synthase	AT5G08690.1;AT5G08670.1;AT5G08680.1	AT5G08690.1;AT5G08670.1;AT5G08680.1	0	50	15	40.6	24.6593	NaN	NaN	24.6593	NaN	1	23.6645	23.4784	24.2486	23.7972	0.401865	-0.862114		0	3	NaN	NaN	NaN		NaN	0	24.7948	24.475	24.361	24.5436	0.224875	24.5436	!	0	3		0.746466		1.31484		22.9335	24.0292	22.2421	23.0683	0.901134	3	22.6343	23.4472
>AT5G09510.2 | Symbols: | Ribosomal protein S19 family protein | chr5:2955698-2956353 REVERSE LENGTH=118;>AT5G43640.1 | Symbols: | Ribosomal protein S19 family protein | chr5:17531302-17532370 FORWARD LENGTH=149;>AT1G04270.2 | Symbols: RPS15 | cytosolic	AT5G09510.2;AT5G43640.1;AT1G04270.2;AT5G09510.1;AT1G04270.1	AT5G09510.2;AT5G43640.1;AT1G04270.2;AT5G09510.1;AT1G04270.1	0	3	1	16.1	NaN	NaN	NaN		NaN	0	21.6908	NaN	20.1418	20.9163	1.09526	20.9163	!	0	2	NaN	NaN	NaN		NaN	0	NaN	NaN	NaN		NaN	0		0	0		-20.9163	!	0		NaN	NaN	NaN		NaN	0	NaN	NaN
>AT5G09590.1 | Symbols: MTHSC70-2, HSC70-5 | mitochondrial HSO70 2 | chr5:2975721-2978508 FORWARD LENGTH=682	AT5G09590.1	AT5G09590.1	0	1	4	6.6	NaN	NaN	NaN		NaN	0	19.8867	20.2791	20.4031	20.1896	0.26961	20.1896	!	0	3	NaN	NaN	NaN		NaN	0	NaN	NaN	NaN		NaN	0		0	0		-20.1896	!	0		NaN	NaN	NaN		NaN	0	NaN	NaN
>AT5G09810.1 | Symbols: ACT7 | actin 7 | chr5:3052809-3054220 FORWARD LENGTH=377	AT5G09810.1;AT2G42170.1	AT5G09810.1	0	112	15	52.3	22.7995	24.5439	23.7186	23.6873	0.872589	3	25.6647	24.7836	25.5904	25.3462	0.488658	1.65891		1.34362	3	24.0361	24.7451	24.3265	24.3692	0.356435	3	27.372	26.2458	26.1465	26.5881	0.680691	2.2189	+	2.12606	3		1.24189		1.2064		26.9639	25.3338	23.5391	25.2789	1.71307	3	25.5603	26.4106
>AT5G10730.1 | Symbols: | NAD(P)-binding Rossmann-fold superfamily protein | chr5:3390822-3392947 REVERSE LENGTH=287	AT5G10730.1	AT5G10730.1	0	14	4	15.3	NaN	21.3068	NaN	21.3067	NaN	1	21.4866	23.1552	22.7196	22.4538	0.86549	1.14703		0	3	NaN	NaN	NaN		NaN	0	21.3654	21.4972	20.8197	21.2274	0.359178	21.2274	!	0	3		-1.22636		1.06534		NaN	NaN	NaN		NaN	0	NaN	21.1986
>AT5G13450.2 | Symbols: ATP5 | delta subunit of Mt ATP synthase | chr5:4310558-4311941 REVERSE LENGTH=190;>AT5G13450.1 | Symbols: ATP5 | delta subunit of Mt ATP synthase | chr5:4310558-4311941 REVERSE LENGTH=238	AT5G13450.2;AT5G13450.1	AT5G13450.2;AT5G13450.1	0	3	4	23.7	NaN	NaN	NaN		NaN	0	20.916	20.5949	20.4089	20.6399	0.256545	20.6399	!	0	3	NaN	NaN	NaN		NaN	0	NaN	NaN	19.8138	19.8138	NaN	19.8138		0	1		-0.826105		0		NaN	20.0671	NaN	20.0671	NaN	1	NaN	22.3063
>AT5G13490.2 | Symbols: AAC2 | ADP/ATP carrier 2 | chr5:4336034-4337379 FORWARD LENGTH=385;>AT5G13490.1 | Symbols: AAC2 | ADP/ATP carrier 2 | chr5:4336034-4337379 FORWARD LENGTH=385	AT5G13490.2;AT5G13490.1	AT5G13490.2;AT5G13490.1	0	18	10	14.5	NaN	NaN	NaN		NaN	0	23.1115	22.0499	19.5988	21.5867	1.80157	21.5867	!	0	3	NaN	NaN	NaN		NaN	0	24.8585	21.235	23.308	23.1338	1.81801	23.1338	!	0	3		1.54716		0.450761		NaN	21.6916	20.3164	21.004	0.972432	2	NaN	24.5807
>AT5G14040.1 | Symbols: PHT3;1 | phosphate transporter 3;1 | chr5:4531059-4532965 REVERSE LENGTH=375	AT5G14040.1;AT3G48850.1	AT5G14040.1	0	5	3	6.9	NaN	NaN	NaN		NaN	0	19.3501	20.2028	20.2801	19.9443	0.516064	19.9443	!	0	3	NaN	19.1781	NaN	19.1781	NaN	1	22.3445	21.4762	20.5704	21.4637	0.887107	2.28564		0	3		1.51936		1.20509		NaN	NaN	NaN		NaN	0	NaN	NaN
>AT5G15090.2 | Symbols: VDAC3 | voltage dependent anion channel 3 | chr5:4889641-4891389 REVERSE LENGTH=274;>AT5G15090.1 | Symbols: VDAC3, ATVDAC3 | voltage dependent anion channel 3 | chr5:4889641-4891389 REVERSE LENGTH=274	AT5G15090.2;AT5G15090.1	AT5G15090.2;AT5G15090.1	0	6	3	16.1	NaN	NaN	NaN		NaN	0	19.9288	19.4386	20.5891	19.9855	0.577363	19.9855	!	0	3	NaN	NaN	NaN		NaN	0	20.9873	NaN	19.9449	20.4661	0.737086	20.4661	!	0	2		0.480625		0.329855		NaN	NaN	NaN		NaN	0	NaN	20.6793
>AT5G15520.1 | Symbols: | Ribosomal protein S19e family protein | chr5:5037242-5038136 REVERSE LENGTH=143	AT5G15520.1	AT5G15520.1	0	15	6	46.9	NaN	21.1061	NaN	21.1061	NaN	1	22.1235	24.039	23.7929	23.3185	1.04216	2.21238		0	3	NaN	NaN	NaN		NaN	0	NaN	NaN	NaN		NaN	0		0	0		-23.3185	!	0		NaN	NaN	NaN		NaN	0	NaN	NaN
>AT5G16070.1 | Symbols: | TCP-1/cpn60 chaperonin family protein | chr5:5247549-5251050 REVERSE LENGTH=535;>AT3G02530.1 | Symbols: | TCP-1/cpn60 chaperonin family protein | chr3:528806-532457 REVERSE LENGTH=535	AT5G16070.1;AT3G02530.1	AT5G16070.1;AT3G02530.1	0	3	5	6.7	NaN	NaN	NaN		NaN	0	20.5136	21.452	NaN	20.9828	0.66353	20.9828	!	0	2	NaN	NaN	NaN		NaN	0	21.0998	NaN	NaN	21.0998	NaN	21.0998		0	1		0.116995		0		21.254	21.2458	NaN	21.2499	0.00580885	2	NaN	21.3672
>AT5G16660.2 | Symbols: | unknown protein;FUNCTIONS IN: molecular_function unknown;INVOLVED IN: biological_process unknown;LOCATED IN: chloroplast, membrane;EXPRESSED IN: 23 plant structures;EXPRESSED DURING: 14 growth stages;BEST Arabidopsis thalia	AT5G16660.2;AT5G16660.1	AT5G16660.2;AT5G16660.1	0.0044843	4	1	8.4	NaN	NaN	NaN		NaN	0	20.0511	NaN	21.0232	20.5371	0.687338	20.5371	!	0	2	NaN	NaN	NaN		NaN	0	NaN	NaN	NaN		NaN	0		0	0		-20.5371	!	0		19.8192	21.4737	NaN	20.6465	1.16993	2	20.0079	21.468
>AT5G17920.2 | Symbols: ATCIMS | Cobalamin-independent synthase family protein | chr5:5935771-5939195 FORWARD LENGTH=765;>AT5G17920.1 | Symbols: ATCIMS, ATMETS, ATMS1 | Cobalamin-independent synthase family protein | chr5:5935771-5939195 FORWARD LENGTH=765	AT5G17920.2;AT5G17920.1;AT3G03780.3;AT3G03780.2;AT3G03780.1;AT5G20980.2;AT5G20980.1	AT5G17920.2;AT5G17920.1;AT3G03780.3;AT3G03780.2;AT3G03780.1	0	52	23	37.4	21.9807	21.1485	21.1615	21.4302	0.476762	3	25.834	25.1558	25.3508	25.4469	0.349149	4.01664	+	3.52598	3	NaN	NaN	NaN		NaN	0	24.7071	24.7289	24.5601	24.6654	0.0918224	24.6654	!	0	3		-0.781469		1.69982		21.3138	21.7584	NaN	21.5361	0.314422	2	21.5714	25.0102
>AT5G18380.2 | Symbols: | Ribosomal protein S5 domain 2-like superfamily protein | chr5:6090128-6090693 REVERSE LENGTH=144;>AT5G18380.1 | Symbols: | Ribosomal protein S5 domain 2-like superfamily protein | chr5:6090253-6090693 REVERSE LENGTH=146;>AT5G183	AT5G18380.2;AT5G18380.1;AT5G18380.3;AT2G09990.1;AT3G04230.1	AT5G18380.2;AT5G18380.1;AT5G18380.3;AT2G09990.1;AT3G04230.1	0	10	7	41.7	NaN	NaN	NaN		NaN	0	22.7049	22.8744	21.8731	22.4841	0.535919	22.4841	!	0	3	20.2955	NaN	NaN	20.2955	NaN	1	NaN	NaN	NaN		NaN	-20.2955		0	0		-22.4841	!	0		NaN	NaN	NaN		NaN	0	NaN	21.0939
>AT5G19510.1 | Symbols: | Translation elongation factor EF1B/ribosomal protein S6 family protein | chr5:6581854-6583137 REVERSE LENGTH=224	AT5G19510.1;AT5G12110.1	AT5G19510.1	0	17	7	35.7	20.7545	NaN	NaN	20.7545	NaN	1	22.7349	22.0752	22.6394	22.4831	0.356539	1.72864		0	3	NaN	NaN	NaN		NaN	0	22.8579	22.4496	22.1942	22.5006	0.33475	22.5006	!	0	3		0.0174236		0.0205627		21.8415	22.6873	21.4834	22.004	0.618214	3	22.0881	21.7679
>AT5G19550.1 | Symbols: ASP2, AAT2 | aspartate aminotransferase 2 | chr5:6598201-6601597 FORWARD LENGTH=405	AT5G19550.1;AT1G62800.1;AT1G62800.2	AT5G19550.1	0	5	3	8.9	NaN	NaN	NaN		NaN	0	20.2699	NaN	20.5575	20.4137	0.203354	20.4137	!	0	2	NaN	NaN	NaN		NaN	0	NaN	NaN	18.1403	18.1403	NaN	18.1403		0	1		-2.27344		0		NaN	NaN	NaN		NaN	0	NaN	20.982
>AT5G19780.1 | Symbols: TUA5 | tubulin alpha-5 | chr5:6687212-6688926 FORWARD LENGTH=450;>AT5G19770.1 | Symbols: TUA3 | tubulin alpha-3 | chr5:6682761-6684474 REVERSE LENGTH=450;>AT4G14960.1 | Symbols: TUA6 | Tubulin/FtsZ family protein | chr4:8548753-8550	AT5G19780.1;AT5G19770.1;AT4G14960.1;AT4G14960.2;AT1G50010.1;AT1G04820.1	AT5G19780.1;AT5G19770.1;AT4G14960.1;AT4G14960.2;AT1G50010.1;AT1G04820.1	0	15	5	15.8	23.0087	22.1338	21.1808	22.1077	0.91423	3	21.5299	22.245	21.5898	21.7883	0.396702	-0.319496		0.215887	3	20.3389	20.2658	NaN	20.3023	0.0516714	2	22.813	22.3208	22.1084	22.4141	0.36141	2.11175	+	2.35786	3		0.62583		0.944961		22.2531	22.4887	NaN	22.3709	0.166606	2	NaN	23.2322
>AT5G20290.1 | Symbols: | Ribosomal protein S8e family protein | chr5:6851695-6853012 REVERSE LENGTH=222	AT5G20290.1	AT5G20290.1	0	6	2	13.1	NaN	NaN	NaN		NaN	0	20.4632	NaN	21.6391	21.0512	0.831487	21.0512	!	0	2	NaN	NaN	NaN		NaN	0	NaN	NaN	NaN		NaN	0		0	0		-21.0512	!	0		20.417	21.6147	NaN	21.0158	0.846891	2	NaN	20.5971
>AT5G20890.1 | Symbols: | TCP-1/cpn60 chaperonin family protein | chr5:7087020-7089906 REVERSE LENGTH=527	AT5G20890.1	AT5G20890.1	0	4	3	9.9	NaN	NaN	NaN		NaN	0	21.1223	20.882	NaN	21.0021	0.169952	21.0021	!	0	2	NaN	NaN	NaN		NaN	0	NaN	NaN	NaN		NaN	0		0	0		-21.0021	!	0		NaN	NaN	NaN		NaN	0	NaN	NaN
>AT5G22460.2 | Symbols: | alpha/beta-Hydrolases superfamily protein | chr5:7443659-7445269 REVERSE LENGTH=340;>AT5G22460.1 | Symbols: | alpha/beta-Hydrolases superfamily protein | chr5:7443659-7445269 REVERSE LENGTH=340	AT5G22460.2;AT5G22460.1	AT5G22460.2;AT5G22460.1	0	2	2	6.5	NaN	NaN	NaN		NaN	0	20.6428	21.0784	21.11	20.9437	0.261082	20.9437	!	0	3	NaN	NaN	NaN		NaN	0	NaN	NaN	NaN		NaN	0		0	0		-20.9437	!	0		NaN	NaN	NaN		NaN	0	NaN	21.3315
>AT5G22470.1 | Symbols: | NAD+ ADP-ribosyltransferases;NAD+ ADP-ribosyltransferases | chr5:7447045-7450743 FORWARD LENGTH=814	AT5G22470.1	AT5G22470.1	0	4	1	1.6	NaN	NaN	NaN		NaN	0	19.4831	19.7667	19.816	19.6886	0.179661	19.6886	!	0	3	NaN	NaN	NaN		NaN	0	21.91	NaN	21.4908	21.7004	0.296458	21.7004	!	0	2		2.01179	+	2.64319		NaN	NaN	NaN		NaN	0	NaN	NaN
>AT5G23060.1 | Symbols: CaS | calcium sensing receptor | chr5:7736760-7738412 REVERSE LENGTH=387	AT5G23060.1	AT5G23060.1	0	2	1	5.4	NaN	NaN	NaN		NaN	0	19.158	20.4298	21.9621	20.5166	1.40407	20.5166	!	0	3	NaN	NaN	NaN		NaN	0	NaN	NaN	NaN		NaN	0		0	0		-20.5166	!	0		NaN	NaN	NaN		NaN	0	NaN	NaN
>AT5G23300.1 | Symbols: PYRD | pyrimidine d | chr5:7847792-7850243 REVERSE LENGTH=460	AT5G23300.1	AT5G23300.1	0	3	3	9.3	NaN	NaN	NaN		NaN	0	20.893	21.1231	21.4905	21.1689	0.301336	21.1689	!	0	3	NaN	NaN	NaN		NaN	0	21.8732	21.3102	21.391	21.5248	0.304429	21.5248	!	0	3		0.355967		0.650816		NaN	NaN	NaN		NaN	0	NaN	NaN
>AT5G23540.2 | Symbols: | Mov34/MPN/PAD-1 family protein | chr5:7938109-7939339 FORWARD LENGTH=259;>AT5G23540.1 | Symbols: | Mov34/MPN/PAD-1 family protein | chr5:7937772-7939339 FORWARD LENGTH=308	AT5G23540.2;AT5G23540.1	AT5G23540.2;AT5G23540.1	0	14	1	5	NaN	NaN	NaN		NaN	0	20.7297	NaN	18.4871	19.6084	1.58572	19.6084	!	0	2	NaN	NaN	NaN		NaN	0	NaN	NaN	NaN		NaN	0		0	0		-19.6084	!	0		21.3777	21.7503	21.0356	21.3879	0.357459	3	NaN	21.8997
>AT5G23740.1 | Symbols: RPS11-BETA | ribosomal protein S11-beta | chr5:8008251-8009330 REVERSE LENGTH=159;>AT4G30800.1 | Symbols: | Nucleic acid-binding, OB-fold-like protein | chr4:15001216-15002392 FORWARD LENGTH=159;>AT3G48930.1 | Symbols: EMB1080 | Nu	AT5G23740.1;AT4G30800.1;AT3G48930.1	AT5G23740.1;AT4G30800.1;AT3G48930.1	0	1	1	8.2	NaN	NaN	NaN		NaN	0	18.9611	NaN	19.0237	18.9924	0.0442791	18.9924	!	0	2	NaN	NaN	NaN		NaN	0	NaN	NaN	NaN		NaN	0		0	0		-18.9924	!	0		NaN	NaN	NaN		NaN	0	NaN	NaN
>AT5G26360.1 | Symbols: | TCP-1/cpn60 chaperonin family protein | chr5:9255561-9258891 REVERSE LENGTH=555	AT5G26360.1	AT5G26360.1	0	7	5	9.7	NaN	NaN	NaN		NaN	0	22.7094	23.7674	23.0039	23.1602	0.546027	23.1602	!	0	3	NaN	NaN	NaN		NaN	0	22.9578	NaN	NaN	22.9578	NaN	22.9578		0	1		-0.20241		0		22.7429	24.3125	22.0656	23.0403	1.15259	3	23.5578	23.3148
>AT5G27640.1 | Symbols: TIF3B1, EIF3B, ATEIF3B-1, EIF3B-1, ATTIF3B1 | translation initiation factor 3B1 | chr5:9781207-9784759 REVERSE LENGTH=712;>AT5G27640.2 | Symbols: TIF3B1, EIF3B, ATEIF3B-1, EIF3B-1, ATTIF3B1 | translation initiation factor 3B1 | chr5	AT5G27640.1;AT5G27640.2	AT5G27640.1;AT5G27640.2	0	2	2	3.1	NaN	NaN	NaN		NaN	0	19.7662	NaN	NaN	19.7662	NaN	19.7662		0	1	NaN	NaN	NaN		NaN	0	19.7971	NaN	20.3335	20.0653	0.379339	20.0653	!	0	2		0.29911		0		NaN	19.8646	NaN	19.8646	NaN	1	NaN	19.746
>AT5G27770.1 | Symbols: | Ribosomal L22e protein family | chr5:9836166-9837113 FORWARD LENGTH=124	AT5G27770.1	AT5G27770.1	0	4	2	21	NaN	NaN	NaN		NaN	0	20.5337	21.5194	NaN	21.0266	0.696975	21.0266	!	0	2	NaN	NaN	NaN		NaN	0	NaN	NaN	NaN		NaN	0		0	0		-21.0266	!	0		NaN	NaN	NaN		NaN	0	NaN	21.1221
>AT5G28840.2 | Symbols: GME | GDP-D-mannose 3,5-epimerase | chr5:10862472-10864024 REVERSE LENGTH=377;>AT5G28840.1 | Symbols: GME | GDP-D-mannose 3,5-epimerase | chr5:10862472-10864024 REVERSE LENGTH=377	AT5G28840.2;AT5G28840.1	AT5G28840.2;AT5G28840.1	0	3	5	14.6	NaN	NaN	NaN		NaN	0	20.5668	20.6511	20.1297	20.4492	0.279882	20.4492	!	0	3	NaN	NaN	NaN		NaN	0	23.2484	21.0277	20.9958	21.7573	1.29145	21.7573	!	0	3		1.30814		0.791659		NaN	NaN	NaN		NaN	0	NaN	21.9569
>AT5G35360.1 | Symbols: CAC2 | acetyl Co-enzyme a carboxylase biotin carboxylase subunit | chr5:13584300-13588268 FORWARD LENGTH=537;>AT5G35360.3 | Symbols: CAC2 | acetyl Co-enzyme a carboxylase biotin carboxylase subunit | chr5:13584300-13588163 FORWARD L	AT5G35360.1;AT5G35360.3;AT5G35360.2	AT5G35360.1;AT5G35360.3;AT5G35360.2	0	11	6	15.3	NaN	21.1657	NaN	21.1657	NaN	1	21.2196	21.2522	21.6332	21.3683	0.229965	0.202631		0	3	NaN	NaN	NaN		NaN	0	22.6206	21.6039	21.542	21.9222	0.605656	21.9222	!	0	3		0.553829		0.672026		NaN	NaN	NaN		NaN	0	NaN	21.2905
>AT5G35530.1 | Symbols: | Ribosomal protein S3 family protein | chr5:13710355-13712192 REVERSE LENGTH=248;>AT3G53870.1 | Symbols: | Ribosomal protein S3 family protein | chr3:19951547-19952782 FORWARD LENGTH=249;>AT2G31610.1 | Symbols: | Ribosomal prote	AT5G35530.1;AT3G53870.1;AT2G31610.1	AT5G35530.1;AT3G53870.1;AT2G31610.1	0	11	5	21.4	NaN	NaN	NaN		NaN	0	23.0643	23.0872	22.9544	23.0353	0.0709935	23.0353	!	0	3	NaN	NaN	NaN		NaN	0	NaN	NaN	NaN		NaN	0		0	0		-23.0353	!	0		20.753	21.3341	19.982	20.6897	0.678239	3	NaN	21.8226
>AT5G37510.1 | Symbols: EMB1467, CI76 | NADH-ubiquinone dehydrogenase, mitochondrial, putative | chr5:14897490-14900352 FORWARD LENGTH=745;>AT5G37510.2 | Symbols: EMB1467, CI76 | NADH-ubiquinone dehydrogenase, mitochondrial, putative | chr5:14897490-149004	AT5G37510.1;AT5G37510.2	AT5G37510.1;AT5G37510.2	0	9	7	13	NaN	NaN	NaN		NaN	0	20.2579	21.4697	20.7273	20.8183	0.611023	20.8183	!	0	3	NaN	NaN	NaN		NaN	0	21.2115	20.3946	NaN	20.803	0.57763	20.803	!	0	2		-0.0152702		0.00898943		NaN	NaN	NaN		NaN	0	20.5356	21.0937
>AT5G38480.2 | Symbols: GRF3, RCI1 | general regulatory factor 3 | chr5:15410277-15411285 FORWARD LENGTH=254;>AT5G38480.1 | Symbols: GRF3, RCI1 | general regulatory factor 3 | chr5:15410277-15411285 FORWARD LENGTH=255	AT5G38480.2;AT5G38480.1	AT5G38480.2;AT5G38480.1	0	6	4	18.9	NaN	NaN	NaN		NaN	0	20.2945	20.7191	20.2785	20.4307	0.249876	20.4307	!	0	3	NaN	NaN	NaN		NaN	0	NaN	NaN	NaN		NaN	0		0	0		-20.4307	!	0		NaN	NaN	NaN		NaN	0	NaN	20.403
>AT5G39410.1 | Symbols: | Saccharopine dehydrogenase | chr5:15768415-15770274 REVERSE LENGTH=454	AT5G39410.1	AT5G39410.1	0	7	6	20.5	NaN	NaN	NaN		NaN	0	22.1927	21.1202	NaN	21.6565	0.758383	21.6565	!	0	2	NaN	NaN	NaN		NaN	0	NaN	NaN	NaN		NaN	0		0	0		-21.6565	!	0		NaN	20.6051	NaN	20.6051	NaN	1	NaN	21.6739
>AT5G39720.1 | Symbols: AIG2L | avirulence induced gene 2 like protein | chr5:15899673-15900517 FORWARD LENGTH=165	AT5G39720.1	AT5G39720.1	0	25	7	40.6	NaN	NaN	NaN		NaN	0	23.587	23.8504	23.9654	23.801	0.193988	23.801	!	0	3	NaN	NaN	NaN		NaN	0	23.7359	23.6557	23.381	23.5909	0.186129	23.5909	!	0	3		-0.210098		0.606775		NaN	NaN	NaN		NaN	0	23.5369	24.1158
>AT5G39740.2 | Symbols: RPL5B | ribosomal protein L5 B | chr5:15903484-15905185 FORWARD LENGTH=301;>AT5G39740.1 | Symbols: OLI7, RPL5B | ribosomal protein L5 B | chr5:15903365-15905185 FORWARD LENGTH=301;>AT3G25520.1 | Symbols: ATL5, PGY3, OLI5, RPL5A | ri	AT5G39740.2;AT5G39740.1;AT3G25520.1;AT3G25520.2	AT5G39740.2;AT5G39740.1;AT3G25520.1;AT3G25520.2	0	2	2	11.3	NaN	NaN	NaN		NaN	0	20.6725	NaN	20.3624	20.5175	0.219309	20.5175	!	0	2	NaN	NaN	NaN		NaN	0	NaN	NaN	NaN		NaN	0		0	0		-20.5175	!	0		NaN	NaN	NaN		NaN	0	NaN	NaN
>AT5G40420.1 | Symbols: OLEO2, OLE2 | oleosin 2 | chr5:16173622-16174740 REVERSE LENGTH=199	AT5G40420.1	AT5G40420.1	0	118	18	47.7	19.6072	27.0369	22.7454	23.1298	3.72972	3	27.7269	27.3036	28.2906	27.7737	0.495165	4.64388		1.00292	3	18.1811	17.7738	21.8051	19.2533	2.21923	3	21.8581	23.7521	25.223	23.611	1.68691	4.35772		1.27028	3		-4.16263		1.82854		23.2259	24.7921	20.6626	22.8935	2.08472	3	24.7855	26.0001
>AT5G40770.1 | Symbols: ATPHB3, PHB3 | prohibitin 3 | chr5:16315589-16316621 REVERSE LENGTH=277;>AT3G27280.2 | Symbols: ATPHB4, PHB4 | prohibitin 4 | chr3:10076904-10078051 FORWARD LENGTH=279;>AT3G27280.1 | Symbols: ATPHB4, PHB4 | prohibitin 4 | chr3:10076	AT5G40770.1;AT3G27280.2;AT3G27280.1	AT5G40770.1;AT3G27280.2;AT3G27280.1	0	3	4	22	NaN	NaN	NaN		NaN	0	20.6195	20.4768	20.5027	20.533	0.076018	20.533	!	0	3	NaN	NaN	NaN		NaN	0	NaN	NaN	NaN		NaN	0		0	0		-20.533	!	0		NaN	NaN	NaN		NaN	0	NaN	20.1249
>AT5G40840.3 | Symbols: SYN2 | Rad21/Rec8-like family protein | chr5:16359611-16362823 REVERSE LENGTH=678;>AT5G40840.1 | Symbols: SYN2, AtRAD21.1 | Rad21/Rec8-like family protein | chr5:16359611-16363722 REVERSE LENGTH=809;>AT5G40840.2 | Symbols: SYN2 | Ra	AT5G40840.3;AT5G40840.1;AT5G40840.2	AT5G40840.3;AT5G40840.1;AT5G40840.2	0.0085288	1	1	1.6	NaN	NaN	NaN		NaN	0	20.4491	20.1448	20.9421	20.512	0.402324	20.512	!	0	3	NaN	NaN	NaN		NaN	0	23.1107	NaN	NaN	23.1107	NaN	23.1107		0	1		2.59867		0		NaN	NaN	NaN		NaN	0	NaN	NaN
>AT5G42020.1 | Symbols: BIP, BIP2 | Heat shock protein 70 (Hsp 70) family protein | chr5:16807697-16810480 REVERSE LENGTH=668;>AT5G28540.1 | Symbols: BIP1 | heat shock protein 70 (Hsp 70) family protein | chr5:10540665-10543274 REVERSE LENGTH=669;>AT5G4202	AT5G42020.1;AT5G28540.1;AT5G42020.2	AT5G42020.1;AT5G28540.1;AT5G42020.2	0	30	11	21.1	NaN	NaN	21.2076	21.2076	NaN	1	22.7531	22.8228	23.3279	22.9679	0.313673	1.76032		0	3	20.67	NaN	20.5947	20.6324	0.0532804	2	21.6839	NaN	21.3652	21.5245	0.225369	0.89217		1.49381	2		-1.44338		1.92792		23.5957	24.2492	NaN	23.9225	0.462112	2	23.2493	24.745
>AT5G42270.1 | Symbols: VAR1, FTSH5 | FtsH extracellular protease family | chr5:16902659-16905102 FORWARD LENGTH=704;>AT1G50250.1 | Symbols: FTSH1 | FTSH protease 1 | chr1:18614398-18616930 REVERSE LENGTH=716	AT5G42270.1;AT1G50250.1	AT5G42270.1;AT1G50250.1	0	10	3	5.5	22.1676	20.494	NaN	21.3308	1.18348	2	20.4919	20.8378	21.0773	20.8023	0.294314	-0.528467		0.316439	3	NaN	NaN	NaN		NaN	0	20.7951	20.6058	19.9869	20.4626	0.422697	20.4626	!	0	3		-0.339731		0.498929		NaN	20.3938	NaN	20.3938	NaN	1	NaN	20.5347
>AT5G42570.1 | Symbols: | B-cell receptor-associated 31-like | chr5:17021459-17022497 REVERSE LENGTH=218	AT5G42570.1	AT5G42570.1	0.0084567	1	1	4.1	NaN	NaN	NaN		NaN	0	19.6258	18.0309	17.8443	18.5003	0.979127	18.5003	!	0	3	NaN	NaN	NaN		NaN	0	NaN	NaN	NaN		NaN	0		0	0		-18.5003	!	0		NaN	NaN	NaN		NaN	0	NaN	NaN
>AT5G42970.1 | Symbols: COP8, FUS4, EMB134, COP14, CSN4, FUS8, ATS4 | Proteasome component (PCI) domain protein | chr5:17237470-17240649 REVERSE LENGTH=397	AT5G42970.1	AT5G42970.1	0	7	3	9.3	NaN	NaN	NaN		NaN	0	NaN	20.9373	NaN	20.9373	NaN	20.9373		0	1	NaN	NaN	NaN		NaN	0	21.7589	21.5704	21.1785	21.5026	0.296071	21.5026	!	0	3		0.56529		0		NaN	NaN	NaN		NaN	0	NaN	NaN
>AT5G42980.1 | Symbols: ATTRX3, ATH3, ATTRXH3, TRXH3, TRX3 | thioredoxin 3 | chr5:17242772-17243718 FORWARD LENGTH=118	AT5G42980.1	AT5G42980.1	0	18	4	33.9	21.1817	21.3748	NaN	21.2783	0.136515	2	21.342	22.8794	21.84	22.0205	0.784425	0.742188		0.527534	3	NaN	20.5601	NaN	20.5601	NaN	1	23.9182	23.911	22.3987	23.4093	0.875204	2.8492		0	3		1.38885		0.958243		21.8588	22.9531	NaN	22.4059	0.773776	2	22.6382	23.7542
>AT5G43940.1 | Symbols: HOT5, ADH2, GSNOR, ATGSNOR1, PAR2 | GroES-like zinc-binding dehydrogenase family protein | chr5:17684265-17686379 FORWARD LENGTH=379;>AT5G43940.2 | Symbols: HOT5 | GroES-like zinc-binding dehydrogenase family protein | chr5:17684265	AT5G43940.1;AT5G43940.2	AT5G43940.1;AT5G43940.2	0	4	4	19	NaN	NaN	NaN		NaN	0	NaN	21.1051	20.0393	20.5722	0.753696	20.5722	!	0	2	NaN	NaN	NaN		NaN	0	NaN	NaN	NaN		NaN	0		0	0		-20.5722	!	0		NaN	NaN	NaN		NaN	0	NaN	NaN
>AT5G44120.3 | Symbols: CRA1, ATCRA1, CRU1 | RmlC-like cupins superfamily protein | chr5:17756460-17758246 REVERSE LENGTH=472;>AT5G44120.2 | Symbols: CRA1, ATCRA1, CRU1 | RmlC-like cupins superfamily protein | chr5:17756460-17757811 REVERSE LENGTH=368;>AT5	AT5G44120.3;AT5G44120.2;AT5G44120.1	AT5G44120.3;AT5G44120.2;AT5G44120.1	0	208	27	67.8	24.2058	26.9112	24.9961	25.371	1.39118	3	28.1142	26.544	27.5462	27.4015	0.79506	2.03044		1.03063	3	21.5554	23.5201	26.525	23.8668	2.50288	3	25.4791	24.6855	26.6854	25.6167	1.00702	1.74983		0.489283	3		-1.78479		1.1331		27.3257	28.1844	25.8878	27.1326	1.1604	3	28.2717	27.5777
>AT5G44340.1 | Symbols: TUB4 | tubulin beta chain 4 | chr5:17859442-17860994 REVERSE LENGTH=444;>AT5G23860.2 | Symbols: TUB8 | tubulin beta 8 | chr5:8042962-8044528 FORWARD LENGTH=449;>AT5G23860.1 | Symbols: TUB8 | tubulin beta 8 | chr5:8042962-8044528 FOR	AT5G44340.1;AT5G23860.2;AT5G23860.1;AT2G29550.1;AT5G62700.1;AT5G62690.1;AT1G75780.1;AT5G12250.1;AT1G20010.1;CON__ENSEMBL:ENSBTAP00000025008	AT5G44340.1;AT5G23860.2;AT5G23860.1;AT2G29550.1;AT5G62700.1;AT5G62690.1	0	2	6	15.1	NaN	20.6431	NaN	20.6431	NaN	1	20.1755	20.0178	20.4274	20.2069	0.206577	-0.436176		0	3	NaN	NaN	NaN		NaN	0	NaN	NaN	20.3507	20.3507	NaN	20.3507		0	1		0.143789		0		NaN	NaN	NaN		NaN	0	NaN	NaN
>AT5G45690.1 | Symbols: | Protein of unknown function (DUF1264) | chr5:18535139-18536259 REVERSE LENGTH=247	AT5G45690.1	AT5G45690.1	0	5	3	15	NaN	NaN	NaN		NaN	0	20.0335	NaN	20.4524	20.243	0.296228	20.243	!	0	2	NaN	NaN	NaN		NaN	0	NaN	20.0173	19.9887	20.003	0.0201941	20.003	!	0	2		-0.239965		0.430128		NaN	NaN	NaN		NaN	0	NaN	21.0764
>AT5G45775.1 | Symbols: | Ribosomal L5P family protein | chr5:18565281-18566377 REVERSE LENGTH=172;>AT5G45775.2 | Symbols: | Ribosomal L5P family protein | chr5:18565281-18566496 REVERSE LENGTH=182;>AT4G18730.1 | Symbols: RPL16B | ribosomal protein L16B	AT5G45775.1;AT5G45775.2;AT4G18730.1;AT3G58700.1;AT2G42740.1	AT5G45775.1;AT5G45775.2;AT4G18730.1;AT3G58700.1;AT2G42740.1	0	7	3	18.6	NaN	NaN	NaN		NaN	0	21.9607	21.0815	20.6315	21.2246	0.676065	21.2246	!	0	3	NaN	NaN	NaN		NaN	0	NaN	NaN	NaN		NaN	0		0	0		-21.2246	!	0		21.3863	21.971	21.8151	21.7241	0.302806	3	21.4209	21.752
>AT5G46290.1 | Symbols: KASI, KAS1 | 3-ketoacyl-acyl carrier protein synthase I | chr5:18774439-18776629 REVERSE LENGTH=473;>AT5G46290.3 | Symbols: KASI | 3-ketoacyl-acyl carrier protein synthase I | chr5:18774439-18776629 REVERSE LENGTH=489;>AT5G46290.2 |	AT5G46290.1;AT5G46290.3;AT5G46290.2	AT5G46290.1;AT5G46290.3;AT5G46290.2	0	34	11	34.9	NaN	23.0793	NaN	23.0793	NaN	1	25.5127	24.4173	24.3118	24.7473	0.664976	1.668		0	3	NaN	NaN	NaN		NaN	0	24.8785	24.481	24.2315	24.5304	0.326277	24.5304	!	0	3		-0.216919		0.194719		NaN	21.8741	NaN	21.8741	NaN	1	NaN	23.5374
>AT5G49190.1 | Symbols: SUS2, SSA, ATSUS2 | sucrose synthase 2 | chr5:19943369-19947189 REVERSE LENGTH=807	AT5G49190.1	AT5G49190.1	0	2	2	2.5	NaN	NaN	NaN		NaN	0	NaN	19.366	18.5684	18.9672	0.563953	18.9672	!	0	2	NaN	NaN	NaN		NaN	0	NaN	NaN	NaN		NaN	0		0	0		-18.9672	!	0		NaN	NaN	NaN		NaN	0	NaN	NaN
>AT5G50460.1 | Symbols: | secE/sec61-gamma protein transport protein | chr5:20552168-20552509 REVERSE LENGTH=69;>AT4G24920.1 | Symbols: | secE/sec61-gamma protein transport protein | chr4:12820257-12820665 REVERSE LENGTH=69	AT5G50460.1;AT4G24920.1	AT5G50460.1;AT4G24920.1	0	2	1	23.2	NaN	NaN	NaN		NaN	0	21.5338	21.8783	21.7399	21.7174	0.173354	21.7174	!	0	3	NaN	NaN	NaN		NaN	0	NaN	NaN	NaN		NaN	0		0	0		-21.7174	!	0		NaN	NaN	NaN		NaN	0	NaN	NaN
>AT5G50700.1 | Symbols: HSD1 | hydroxysteroid dehydrogenase 1 | chr5:20623259-20624995 REVERSE LENGTH=349;>AT5G50600.1 | Symbols: ATHSD1, HSD1 | hydroxysteroid dehydrogenase 1 | chr5:20589917-20591653 REVERSE LENGTH=349	AT5G50700.1;AT5G50600.1	AT5G50700.1;AT5G50600.1	0	100	23	66.5	22.398	24.4337	NaN	23.4159	1.43945	2	27.7718	26.5524	27.287	27.2037	0.613939	3.78787		1.62899	3	NaN	NaN	21.3637	21.3637	NaN	1	24.8331	25.3393	25.1285	25.1003	0.254249	3.7366		0	3		-2.10346	+	2.2685		22.7633	23.9818	21.4353	22.7268	1.27363	3	24.1979	27.204
>AT5G50920.1 | Symbols: CLPC, ATHSP93-V, HSP93-V, DCA1, CLPC1 | CLPC homologue 1 | chr5:20715710-20719800 REVERSE LENGTH=929;>AT3G48870.2 | Symbols: HSP93-III | Clp ATPase | chr3:18122363-18125915 REVERSE LENGTH=921;>AT3G48870.1 | Symbols: ATCLPC, ATHSP93-	AT5G50920.1;AT3G48870.2;AT3G48870.1;AT5G51070.1;AT2G25140.1	AT5G50920.1;AT3G48870.2;AT3G48870.1	0	16	8	10.5	24.0424	21.132	NaN	22.5872	2.05798	2	22.1054	21.5719	21.2338	21.637	0.439438	-0.950199		0.334201	3	NaN	NaN	NaN		NaN	0	21.7587	21.4068	20.68	21.2819	0.550102	21.2819	!	0	3		-0.355164		0.364928		NaN	NaN	NaN		NaN	0	NaN	NaN
>AT5G51210.1 | Symbols: OLEO3 | oleosin3 | chr5:20820171-20820706 FORWARD LENGTH=141	AT5G51210.1	AT5G51210.1	0	8	2	15.6	20.4489	21.3341	NaN	20.8915	0.625954	2	22.6871	24.6159	23.0999	23.4677	1.01565	2.57614		1.27995	3	NaN	NaN	NaN		NaN	0	21.2235	22.2608	22.0559	21.8467	0.549366	21.8467	!	0	3		-1.62096		1.14345		NaN	NaN	NaN		NaN	0	NaN	NaN
>AT5G51760.1 | Symbols: AHG1 | Protein phosphatase 2C family protein | chr5:21026916-21028912 FORWARD LENGTH=416	AT5G51760.1	AT5G51760.1	0	73	12	42.1	NaN	NaN	NaN		NaN	0	26.3916	26.8069	27.5618	26.9201	0.59325	26.9201	!	0	3	NaN	NaN	NaN		NaN	0	25.1142	26.0434	25.7772	25.6449	0.478526	25.6449	!	0	3		-1.27517		1.35442		NaN	NaN	NaN		NaN	0	23.4114	25.486
>AT5G52840.1 | Symbols: | NADH-ubiquinone oxidoreductase-related | chr5:21413718-21414794 FORWARD LENGTH=169	AT5G52840.1	AT5G52840.1	0	6	4	27.8	NaN	NaN	NaN		NaN	0	21.4121	20.8623	20.4411	20.9052	0.486905	20.9052	!	0	3	NaN	NaN	NaN		NaN	0	19.5184	NaN	19.2264	19.3724	0.206487	19.3724	!	0	2		-1.53278		1.56559		NaN	20.0696	NaN	20.0696	NaN	1	NaN	19.5534
>AT5G53480.1 | Symbols: | ARM repeat superfamily protein | chr5:21714016-21716709 FORWARD LENGTH=870	AT5G53480.1	AT5G53480.1	0	5	2	2.5	NaN	NaN	NaN		NaN	0	19.6002	19.9313	19.6167	19.7161	0.186593	19.7161	!	0	3	NaN	NaN	NaN		NaN	0	21.945	21.1645	20.3533	21.1543	0.795933	21.1543	!	0	3		1.43817		1.41863		NaN	NaN	NaN		NaN	0	NaN	20.8252
>AT5G54640.1 | Symbols: HTA1, RAT5, ATHTA1 | Histone superfamily protein | chr5:22196540-22197279 FORWARD LENGTH=130;>AT4G27230.2 | Symbols: HTA2 | histone H2A 2 | chr4:13637515-13638325 REVERSE LENGTH=131;>AT4G27230.1 | Symbols: HTA2 | histone H2A 2 | chr	AT5G54640.1;AT4G27230.2;AT4G27230.1;AT3G20670.1;AT1G51060.1;AT1G52740.1;AT1G54690.1;AT1G08880.1;AT5G59870.1;AT5G27670.1	AT5G54640.1;AT4G27230.2;AT4G27230.1;AT3G20670.1;AT1G51060.1;AT1G52740.1;AT1G54690.1;AT1G08880.1;AT5G59870.1;AT5G27670.1	0	10	1	6.9	NaN	NaN	NaN		NaN	0	21.7744	23.362	23.4016	22.846	0.92822	22.846	!	0	3	20.9591	20.2799	20.6776	20.6389	0.341235	3	21.7529	23.1763	22.9512	22.6268	0.765097	1.98793		1.83176	3		-0.219198		0.114598		24.1958	23.5927	22.4504	23.413	0.886462	3	23.7479	23.95
>AT5G54740.1 | Symbols: SESA5 | seed storage albumin 5 | chr5:22238640-22239137 REVERSE LENGTH=165	AT5G54740.1	AT5G54740.1	0	48	8	33.3	24.0271	25.389	23.3777	24.2646	1.02649	3	27.2216	27.092	26.9478	27.0872	0.136949	2.82255	+	2.03781	3	18.811	21.8186	22.996	21.2085	2.15821	3	24.9435	25.1606	25.1159	25.0733	0.11463	3.8648		1.4399	3		-2.01381	+	4.39227		25.8415	25.3839	23.0651	24.7635	1.48856	3	25.8604	26.3783
>AT5G55190.1 | Symbols: RAN3, ATRAN3 | RAN GTPase 3 | chr5:22392285-22393957 FORWARD LENGTH=221;>AT5G20020.1 | Symbols: RAN2 | RAS-related GTP-binding nuclear protein 2 | chr5:6762817-6764381 FORWARD LENGTH=221;>AT5G20010.1 | Symbols: RAN-1, RAN1, ATRAN1 |	AT5G55190.1;AT5G20020.1;AT5G20010.1	AT5G55190.1;AT5G20020.1;AT5G20010.1	0	3	1	5	NaN	NaN	NaN		NaN	0	19.8474	NaN	19.9727	19.9101	0.0885569	19.9101	!	0	2	NaN	NaN	NaN		NaN	0	21.8208	21.5676	20.7279	21.3721	0.572057	21.3721	!	0	3		1.46204		1.37474		NaN	NaN	NaN		NaN	0	NaN	NaN
>AT5G55240.1 | Symbols: ATPXG2 | ARABIDOPSIS THALIANA PEROXYGENASE 2 | chr5:22405963-22407158 FORWARD LENGTH=243	AT5G55240.1	AT5G55240.1	0	7	7	28	NaN	NaN	NaN		NaN	0	22.0926	21.5921	22.4849	22.0566	0.447478	22.0566	!	0	3	NaN	NaN	NaN		NaN	0	NaN	NaN	21.0354	21.0354	NaN	21.0354		0	1		-1.02118		0		NaN	NaN	NaN		NaN	0	21.2552	22.1135
>AT5G55480.1 | Symbols: SVL1 | SHV3-like 1 | chr5:22474277-22477819 FORWARD LENGTH=766	AT5G55480.1	AT5G55480.1	0	7	6	10.7	NaN	NaN	NaN		NaN	0	20.5211	20.5443	21.3387	20.8013	0.465461	20.8013	!	0	3	NaN	NaN	NaN		NaN	0	NaN	NaN	NaN		NaN	0		0	0		-20.8013	!	0		NaN	NaN	NaN		NaN	0	NaN	20.724
>AT5G55730.2 | Symbols: FLA1 | FASCICLIN-like arabinogalactan 1 | chr5:22558375-22560392 REVERSE LENGTH=424;>AT5G55730.1 | Symbols: FLA1 | FASCICLIN-like arabinogalactan 1 | chr5:22558375-22560392 REVERSE LENGTH=424	AT5G55730.2;AT5G55730.1	AT5G55730.2;AT5G55730.1	0	15	3	12.5	NaN	NaN	NaN		NaN	0	21.5657	20.8638	21.7552	21.3949	0.469604	21.3949	!	0	3	NaN	NaN	NaN		NaN	0	21.6624	20.4559	NaN	21.0592	0.853135	21.0592	!	0	2		-0.335688		0.223875		22.4445	22.5609	20.7665	21.924	1.00408	3	22.4808	22.7937
>AT5G56030.1 | Symbols: HSP81-2, ERD8, HSP90.2, AtHsp90.2 | heat shock protein 81-2 | chr5:22686923-22689433 FORWARD LENGTH=699;>AT5G56010.1 | Symbols: HSP81-3, Hsp81.3, AtHsp90-3, AtHsp90.3 | heat shock protein 81-3 | chr5:22681410-22683911 FORWARD LENGTH	AT5G56030.1;AT5G56010.1;AT5G56030.2;AT5G56000.1	AT5G56030.1;AT5G56010.1;AT5G56030.2;AT5G56000.1	0	35	14	25	21.651	NaN	NaN	21.651	NaN	1	24.4804	23.8818	24.9836	24.4486	0.551606	2.79761		0	3	NaN	NaN	NaN		NaN	0	23.448	20.3488	22.3782	22.0583	1.57413	22.0583	!	0	3		-2.39023		1.1671		21.2133	21.289	NaN	21.2512	0.0535353	2	22.0851	24.3386
>AT5G57550.1 | Symbols: XTR3, XTH25 | xyloglucan endotransglucosylase/hydrolase 25 | chr5:23305055-23306384 REVERSE LENGTH=284	AT5G57550.1;AT5G57560.1;AT4G25810.1	AT5G57550.1	0	26	8	32	NaN	NaN	NaN		NaN	0	23.6814	23.6196	23.7267	23.6759	0.0537489	23.6759	!	0	3	NaN	NaN	NaN		NaN	0	24.9818	23.7245	22.6693	23.7919	1.15773	23.7919	!	0	3		0.115953		0.060062		NaN	NaN	NaN		NaN	0	19.7528	24.9301
>AT5G57655.2 | Symbols: | xylose isomerase family protein | chr5:23347030-23349805 FORWARD LENGTH=477;>AT5G57655.1 | Symbols: | xylose isomerase family protein | chr5:23347030-23348720 FORWARD LENGTH=287	AT5G57655.2;AT5G57655.1	AT5G57655.2;AT5G57655.1	0	23	8	20.5	NaN	21.2868	NaN	21.2868	NaN	1	23.4605	22.0798	22.3043	22.6149	0.740906	1.32812		0	3	NaN	NaN	NaN		NaN	0	22.1698	21.7342	21.3126	21.7389	0.42865	21.7389	!	0	3		-0.875998		0.821067		21.9902	22.8487	NaN	22.4194	0.607102	2	22.8532	23.9888
>AT5G58070.1 | Symbols: ATTIL, TIL | temperature-induced lipocalin | chr5:23500512-23501156 REVERSE LENGTH=186	AT5G58070.1	AT5G58070.1	0	41	15	71	21.4721	21.4306	19.9472	20.95	0.868687	3	24.7417	25.6004	26.3792	25.5738	0.819073	4.62379	+	2.58991	3	18.6959	20.3065	NaN	19.5012	1.13887	2	23.851	23.645	22.3442	23.2801	0.817022	3.77886		1.66739	3		-2.29371		1.57778		21.199	21.6117	NaN	21.4053	0.291811	2	22.0414	24.3647
>AT5G58290.1 | Symbols: RPT3 | regulatory particle triple-A ATPase 3 | chr5:23569155-23571116 FORWARD LENGTH=408	AT5G58290.1;AT4G27680.1;AT5G53540.1	AT5G58290.1	0	18	6	16.9	20.2025	NaN	NaN	20.2025	NaN	1	21.8367	21.5411	22.0277	21.8018	0.245185	1.59932		0	3	NaN	NaN	NaN		NaN	0	22.6779	21.5586	21.6427	21.9597	0.623392	21.9597	!	0	3		0.1579		0.152437		20.1822	21.1999	19.7383	20.3735	0.749353	3	21.4593	22.4038
>AT5G58490.1 | Symbols: | NAD(P)-binding Rossmann-fold superfamily protein | chr5:23643068-23644455 FORWARD LENGTH=324	AT5G58490.1	AT5G58490.1	0	2	2	6.5	NaN	NaN	NaN		NaN	0	19.6211	NaN	NaN	19.6211	NaN	19.6211		0	1	NaN	NaN	NaN		NaN	0	NaN	NaN	NaN		NaN	0		0	0		-19.6211		0		NaN	NaN	NaN		NaN	0	NaN	19.7975
>AT5G59310.1 | Symbols: LTP4 | lipid transfer protein 4 | chr5:23925296-23925772 REVERSE LENGTH=112	AT5G59310.1	AT5G59310.1	0	6	2	23.2	NaN	NaN	NaN		NaN	0	19.3626	20.9658	20.7901	20.3728	0.879269	20.3728	!	0	3	NaN	NaN	NaN		NaN	0	NaN	NaN	NaN		NaN	0		0	0		-20.3728	!	0		19.5455	20.6464	20.2792	20.1571	0.560514	3	19.9671	20.9912
>AT5G59850.1 | Symbols: | Ribosomal protein S8 family protein | chr5:24112499-24113084 REVERSE LENGTH=130;>AT1G07770.2 | Symbols: RPS15A | ribosomal protein S15A | chr1:2408413-2409065 REVERSE LENGTH=130;>AT1G07770.1 | Symbols: RPS15A | ribosomal protein	AT5G59850.1;AT1G07770.2;AT1G07770.1;AT3G46040.1	AT5G59850.1;AT1G07770.2;AT1G07770.1;AT3G46040.1	0	4	3	18.5	21.4383	NaN	NaN	21.4383	NaN	1	21.3266	21.5375	20.9417	21.2686	0.302117	-0.169666		0	3	NaN	NaN	NaN		NaN	0	NaN	NaN	NaN		NaN	0		0	0		-21.2686	!	0		NaN	NaN	NaN		NaN	0	NaN	21.6044
>AT5G60390.3 | Symbols: | GTP binding Elongation factor Tu family protein | chr5:24289226-24290675 FORWARD LENGTH=449;>AT5G60390.1 | Symbols: | GTP binding Elongation factor Tu family protein | chr5:24289226-24290675 FORWARD LENGTH=449;>AT1G07940.2 | Sym	AT5G60390.3;AT5G60390.1;AT1G07940.2;AT1G07940.1;AT1G07930.1;AT1G07920.1;AT1G07930.2;AT5G60390.2	AT5G60390.3;AT5G60390.1;AT1G07940.2;AT1G07940.1;AT1G07930.1;AT1G07920.1;AT1G07930.2;AT5G60390.2	0	137	22	49.2	23.6013	24.8691	23.7406	24.0703	0.695265	3	27.9676	28.2987	28.1771	28.1478	0.167483	4.07746	+	3.22917	3	24.2372	23.9306	23.5234	23.897	0.358084	3	27.6376	27.128	27.2196	27.3284	0.271642	3.43133	+	3.72356	3		-0.819408		1.94809		26.7197	27.2834	26.3928	26.7986	0.450523	3	26.4511	27.404
>AT5G60460.1 | Symbols: | Preprotein translocase Sec, Sec61-beta subunit protein | chr5:24317590-24317919 REVERSE LENGTH=109	AT5G60460.1	AT5G60460.1	0.0085106	3	1	23.9	NaN	NaN	NaN		NaN	0	18.8117	20.4222	22.2755	20.5032	1.73329	20.5032	!	0	3	NaN	NaN	NaN		NaN	0	19.4412	19.9864	19.4616	19.6297	0.309024	19.6297	!	0	3		-0.873446		0.357894		NaN	NaN	NaN		NaN	0	NaN	20.136
>AT5G61170.1 | Symbols: | Ribosomal protein S19e family protein | chr5:24611158-24612202 FORWARD LENGTH=143	AT5G61170.1	AT5G61170.1	0	4	6	46.9	NaN	19.516	NaN	19.5161	NaN	1	19.0403	20.3747	20.2798	19.8983	0.744581	0.382215		0	3	NaN	NaN	NaN		NaN	0	NaN	NaN	NaN		NaN	0		0	0		-19.8983	!	0		NaN	NaN	NaN		NaN	0	NaN	NaN
>AT5G61780.1 | Symbols: Tudor2, AtTudor2, TSN2 | TUDOR-SN protein 2 | chr5:24822012-24826641 FORWARD LENGTH=985;>AT5G07350.1 | Symbols: Tudor1, AtTudor1, TSN1 | TUDOR-SN protein 1 | chr5:2320344-2324892 REVERSE LENGTH=991;>AT5G07350.2 | Symbols: Tudor1, At	AT5G61780.1;AT5G07350.1;AT5G07350.2	AT5G61780.1;AT5G07350.1;AT5G07350.2	0	5	3	3.5	NaN	NaN	NaN		NaN	0	19.7115	20.8811	20.4884	20.3603	0.595243	20.3603	!	0	3	NaN	NaN	NaN		NaN	0	19.9873	NaN	NaN	19.9873	NaN	19.9873		0	1		-0.373013		0		NaN	NaN	NaN		NaN	0	NaN	19.6456
>AT5G61790.1 | Symbols: CNX1, ATCNX1 | calnexin 1 | chr5:24827394-24829642 REVERSE LENGTH=530;>AT5G07340.1 | Symbols: | Calreticulin family protein | chr5:2317300-2319458 FORWARD LENGTH=532;>AT5G07340.2 | Symbols: | Calreticulin family protein | chr5:231	AT5G61790.1;AT5G07340.1;AT5G07340.2	AT5G61790.1;AT5G07340.1;AT5G07340.2	0	28	10	21.9	23.8024	22.1774	NaN	22.9899	1.14909	2	23.8294	24.7282	24.2097	24.2558	0.451182	1.26587		0.782249	3	NaN	NaN	NaN		NaN	0	23.8046	23.5127	22.8979	23.4051	0.462805	23.4051	!	0	3		-0.850698		1.07153		22.6528	22.9419	22.7445	22.7798	0.147749	3	22.931	24.8958
>AT5G62300.2 | Symbols: | Ribosomal protein S10p/S20e family protein | chr5:25021388-25022235 REVERSE LENGTH=124;>AT5G62300.1 | Symbols: | Ribosomal protein S10p/S20e family protein | chr5:25021388-25022235 REVERSE LENGTH=124;>AT3G45030.1 | Symbols: | R	AT5G62300.2;AT5G62300.1;AT3G45030.1;AT3G47370.3;AT3G47370.2;AT3G47370.1	AT5G62300.2;AT5G62300.1;AT3G45030.1;AT3G47370.3;AT3G47370.2;AT3G47370.1	0	10	4	38.7	NaN	22.3734	NaN	22.3734	NaN	1	22.0194	21.5902	22.0492	21.8863	0.256872	-0.487093		0	3	NaN	NaN	NaN		NaN	0	NaN	NaN	NaN		NaN	0		0	0		-21.8863	!	0		21.8789	23.7893	NaN	22.8341	1.35089	2	21.3222	22.4993
>AT5G62490.1 | Symbols: ATHVA22B, HVA22B | HVA22 homologue B | chr5:25090206-25091345 FORWARD LENGTH=167	AT5G62490.1	AT5G62490.1	0	14	3	21.6	21.8441	21.5929	20.7938	21.4102	0.548452	3	23.1258	24.2766	24.4075	23.9367	0.705221	2.52642	+	2.09394	3	NaN	20.0489	NaN	20.0489	NaN	1	23.8089	23.8578	23.3366	23.6678	0.287857	3.61893		0	3		-0.268858		0.241087		21.266	22.0946	NaN	21.6803	0.585945	2	19.6796	23.85
>AT5G63030.1 | Symbols: | Thioredoxin superfamily protein | chr5:25286352-25287517 FORWARD LENGTH=125	AT5G63030.1	AT5G63030.1	0	14	5	54.4	NaN	22.0699	NaN	22.0699	NaN	1	22.2724	23.0639	22.772	22.7028	0.40027	0.63286		0	3	NaN	NaN	NaN		NaN	0	23.4201	23.286	22.5522	23.0861	0.467218	23.0861	!	0	3		0.383343		0.466964		NaN	NaN	NaN		NaN	0	NaN	23.9615
>AT5G64040.1 | Symbols: PSAN | photosystem I reaction center subunit PSI-N, chloroplast, putative / PSI-N, putative (PSAN) | chr5:25628724-25629409 REVERSE LENGTH=171;>AT5G64040.2 | Symbols: PSAN | photosystem I reaction center subunit PSI-N, chloroplast,	AT5G64040.1;AT5G64040.2	AT5G64040.1;AT5G64040.2	0	2	2	11.7	24.2679	22.3798	22.7265	23.1248	1.00506	3	21.8091	21.3378	NaN	21.5734	0.333286	-1.55132		0.862753	2	NaN	NaN	NaN		NaN	0	21.824	21.7374	NaN	21.7807	0.0612633	21.7807	!	0	2		0.20727		0.320378		NaN	NaN	NaN		NaN	0	NaN	NaN
>AT5G64080.2 | Symbols: | Bifunctional inhibitor/lipid-transfer protein/seed storage 2S albumin superfamily protein | chr5:25645475-25646638 REVERSE LENGTH=178;>AT5G64080.1 | Symbols: | Bifunctional inhibitor/lipid-transfer protein/seed storage 2S albumi	AT5G64080.2;AT5G64080.1	AT5G64080.2;AT5G64080.1	0	13	3	13.5	NaN	NaN	NaN		NaN	0	22.9716	23.1449	22.6311	22.9159	0.26141	22.9159	!	0	3	NaN	NaN	NaN		NaN	0	NaN	21.3593	NaN	21.3593	NaN	21.3593		0	1		-1.55654		0		21.4418	23.0178	NaN	22.2298	1.11439	2	22.6388	24.8678
>AT5G64260.1 | Symbols: EXL2 | EXORDIUM like 2 | chr5:25703980-25704897 FORWARD LENGTH=305	AT5G64260.1	AT5G64260.1	0.0065359	1	1	4.6	NaN	NaN	NaN		NaN	0	NaN	18.9933	19.3762	19.1848	0.270726	19.1848	!	0	2	NaN	NaN	NaN		NaN	0	18.9725	18.8737	19.2069	19.0177	0.171133	19.0177	!	0	3		-0.167093		0.349806		NaN	NaN	NaN		NaN	0	NaN	NaN
>AT5G65165.1 | Symbols: SDH2-3 | succinate dehydrogenase 2-3 | chr5:26034515-26035922 REVERSE LENGTH=309	AT5G65165.1	AT5G65165.1	0	4	3	10.7	NaN	NaN	NaN		NaN	0	20.0163	21.1324	21.0679	20.7389	0.626597	20.7389	!	0	3	NaN	NaN	NaN		NaN	0	22.1798	21.2435	20.5337	21.319	0.825686	21.319	!	0	3		0.580099		0.411999		NaN	NaN	NaN		NaN	0	NaN	21.7304
>AT5G65360.1 | Symbols: | Histone superfamily protein | chr5:26120099-26120509 REVERSE LENGTH=136;>AT5G10400.1 | Symbols: | Histone superfamily protein | chr5:3270478-3270888 REVERSE LENGTH=136;>AT5G10390.1 | Symbols: | Histone superfamily protein | chr	AT5G65360.1;AT5G10400.1;AT5G10390.1;AT3G27360.1;AT1G09200.1;AT5G10980.1;AT4G40040.2;AT4G40040.1;AT4G40030.3;AT4G40030.1;AT1G75600.1;AT1G13370.1;AT1G19890.1;AT5G65350.1;AT4G40030.2	AT5G65360.1;AT5G10400.1;AT5G10390.1;AT3G27360.1;AT1G09200.1;AT5G10980.1;AT4G40040.2;AT4G40040.1;AT4G40030.3;AT4G40030.1;AT1G75600.1;AT1G13370.1;AT1G19890.1;AT5G65350.1;AT4G40030.2	0	5	2	11.8	NaN	20.9906	NaN	20.9906	NaN	1	NaN	21.2297	NaN	21.2297	NaN	0.23912		0	1	21.8546	22.2857	NaN	22.0702	0.30484	2	NaN	21.5599	NaN	21.5599	NaN	-0.510281		0	1		0.330177		0		NaN	NaN	NaN		NaN	0	NaN	NaN
>AT5G65430.2 | Symbols: GRF8, GF14 KAPPA | general regulatory factor 8 | chr5:26148546-26150255 REVERSE LENGTH=246;>AT5G65430.1 | Symbols: GRF8, 14-3-3KAPPA, GF14 KAPPA | general regulatory factor 8 | chr5:26148546-26150255 REVERSE LENGTH=248;>AT5G65430.3	AT5G65430.2;AT5G65430.1;AT5G65430.3	AT5G65430.2;AT5G65430.1;AT5G65430.3	0	8	5	24.8	22.5406	20.9075	NaN	21.724	1.15478	2	21.1425	21.4175	22.4254	21.6618	0.675453	-0.062254		0.0258835	3	NaN	NaN	NaN		NaN	0	20.8213	NaN	21.1282	20.9748	0.216956	20.9748	!	0	2		-0.687021		0.560067		NaN	21.1909	NaN	21.1909	NaN	1	NaN	20.801
>AT5G65720.1 | Symbols: ATNIFS1, NIFS1, NFS1, ATNFS1 | nitrogen fixation S (NIFS)-like 1 | chr5:26296349-26297710 FORWARD LENGTH=453;>AT5G65720.2 | Symbols: ATNIFS1, NIFS1, NFS1, ATNFS1 | nitrogen fixation S (NIFS)-like 1 | chr5:26296733-26297710 FORWARD L	AT5G65720.1;AT5G65720.2	AT5G65720.1;AT5G65720.2	0	2	2	7.3	NaN	NaN	NaN		NaN	0	19.526	NaN	20.4288	19.9774	0.638372	19.9774	!	0	2	NaN	NaN	NaN		NaN	0	21.7845	NaN	NaN	21.7845	NaN	21.7845		0	1		1.80713		0		NaN	NaN	NaN		NaN	0	NaN	20.2138
>AT5G66570.1 | Symbols: PSBO-1, OEE1, OEE33, OE33, PSBO1, MSP-1 | PS II oxygen-evolving complex 1 | chr5:26568744-26570124 FORWARD LENGTH=332;>AT3G50820.1 | Symbols: PSBO2, PSBO-2, OEC33 | photosystem II subunit O-2 | chr3:18891008-18892311 REVERSE LENGTH=	AT5G66570.1;AT3G50820.1	AT5G66570.1;AT3G50820.1	0	3	3	9.6	25.5271	19.5007	19.8139	21.6139	3.39255	3	21.4367	19.8283	21.1282	20.7978	0.853603	-0.816143		0.150689	3	NaN	NaN	NaN		NaN	0	NaN	NaN	NaN		NaN	0		0	0		-20.7978	!	0		NaN	NaN	NaN		NaN	0	NaN	NaN
>AT5G66680.1 | Symbols: DGL1 | dolichyl-diphosphooligosaccharide-protein glycosyltransferase 48kDa subunit family protein | chr5:26617840-26620581 REVERSE LENGTH=437	AT5G66680.1	AT5G66680.1	0	4	3	8.7	NaN	NaN	NaN		NaN	0	20.3145	21.1861	20.2944	20.5983	0.509133	20.5983	!	0	3	NaN	NaN	NaN		NaN	0	NaN	NaN	NaN		NaN	0		0	0		-20.5983	!	0		NaN	NaN	NaN		NaN	0	NaN	21.17
>AT5G66760.1 | Symbols: SDH1-1 | succinate dehydrogenase 1-1 | chr5:26653776-26657224 FORWARD LENGTH=634	AT5G66760.1;AT2G18450.1	AT5G66760.1	0	14	8	16.2	NaN	21.6043	NaN	21.6043	NaN	1	23.0914	21.6133	21.5814	22.0954	0.862701	0.491104		0	3	NaN	NaN	NaN		NaN	0	23.676	NaN	21.3694	22.5227	1.63095	22.5227	!	0	2		0.42732		0.144352		NaN	NaN	NaN		NaN	0	NaN	20.0487
>AT5G67360.1 | Symbols: ARA12 | Subtilase family protein | chr5:26872192-26874465 REVERSE LENGTH=757	AT5G67360.1	AT5G67360.1	0	32	10	21.3	23.5403	23.7664	23.2947	23.5338	0.235887	3	23.471	23.1892	23.252	23.3041	0.147911	-0.229717		0.645512	3	20.7868	24.5605	24.2802	23.2092	2.1025	3	23.1249	23.6864	23.3026	23.3713	0.286975	0.162067		0.0452051	3		0.0671864		0.132685		22.8146	23.8124	23.3288	23.3186	0.498992	3	23.6256	21.4916
>AT5G67630.1 | Symbols: | P-loop containing nucleoside triphosphate hydrolases superfamily protein | chr5:26967535-26969306 REVERSE LENGTH=469	AT5G67630.1	AT5G67630.1	0	2	2	4.7	NaN	NaN	NaN		NaN	0	18.0243	NaN	19.0737	18.549	0.742088	18.549	!	0	2	NaN	NaN	NaN		NaN	0	20.563	18.8341	19.5633	19.6535	0.867992	19.6535	!	0	3		1.10446		0.619472		NaN	NaN	NaN		NaN	0	NaN	NaN
>ATCG00020.1 | Symbols: PSBA | photosystem II reaction center protein A | chrC:383-1444 REVERSE LENGTH=353	ATCG00020.1	ATCG00020.1	0.0065502	3	1	3.1	NaN	NaN	NaN		NaN	0	20.306	NaN	19.0039	19.655	0.920676	19.655	!	0	2	NaN	NaN	NaN		NaN	0	NaN	NaN	NaN		NaN	0		0	0		-19.655	!	0		NaN	20.0577	NaN	20.0577	NaN	1	NaN	21.4742
>ATCG00120.1 | Symbols: ATPA | ATP synthase subunit alpha | chrC:9938-11461 REVERSE LENGTH=507	ATCG00120.1	ATCG00120.1	0	47	12	31	23.5036	22.0475	21.9838	22.5116	0.85968	3	24.8847	22.3119	23.1556	23.4507	1.31156	0.939089		0.44585	3	NaN	NaN	22.4286	22.4286	NaN	1	23.7125	22.0802	23.2316	23.0081	0.838801	0.579494		0	3		-0.442619		0.188279		24.4163	25.3433	23.767	24.5089	0.792241	3	23.6493	23.9271
>ATCG00270.1 | Symbols: PSBD | photosystem II reaction center protein D | chrC:32711-33772 FORWARD LENGTH=353	ATCG00270.1	ATCG00270.1	0	2	2	6.5	NaN	NaN	NaN		NaN	0	20.3879	NaN	19.8095	20.0987	0.408965	20.0987	!	0	2	NaN	NaN	NaN		NaN	0	NaN	NaN	NaN		NaN	0		0	0		-20.0987	!	0		NaN	NaN	NaN		NaN	0	20.913	20.5072
>ATCG00280.1 | Symbols: PSBC | photosystem II reaction center protein C | chrC:33720-35141 FORWARD LENGTH=473	ATCG00280.1	ATCG00280.1	0	6	3	8	22.6501	NaN	NaN	22.6501	NaN	1	20.929	21.5925	21.0993	21.207	0.344602	-1.44317		0	3	NaN	NaN	NaN		NaN	0	NaN	NaN	NaN		NaN	0		0	0		-21.207	!	0		NaN	21.2561	NaN	21.2561	NaN	1	NaN	22.0287
>ATCG00340.1 | Symbols: PSAB | Photosystem I, PsaA/PsaB protein | chrC:37375-39579 REVERSE LENGTH=734	ATCG00340.1	ATCG00340.1	0.0084746	2	1	1.8	21.6019	20.5591	NaN	21.0805	0.73739	2	18.9006	20.005	19.3949	19.4335	0.553174	-1.64699		1.20649	3	NaN	NaN	NaN		NaN	0	NaN	NaN	NaN		NaN	0		0	0		-19.4335	!	0		NaN	NaN	NaN		NaN	0	NaN	NaN
>ATCG00480.1 | Symbols: ATPB, PB | ATP synthase subunit beta | chrC:52660-54156 REVERSE LENGTH=498	ATCG00480.1	ATCG00480.1	0	42	14	40.6	26.3108	23.4875	23.5059	24.4348	1.62477	3	24.7884	22.9735	23.7832	23.8484	0.909209	-0.586397		0.211553	3	20.0507	NaN	NaN	20.0507	NaN	1	22.7955	22.3967	22.0133	22.4019	0.391113	2.35114		0	3		-1.4465		1.18994		23.541	24.845	21.0217	23.1359	1.94358	3	23.5372	23.9748
>ATCG00490.1 | Symbols: RBCL | ribulose-bisphosphate carboxylases | chrC:54958-56397 FORWARD LENGTH=479	ATCG00490.1;ATMG00280.1;AT2G07732.1	ATCG00490.1	0	69	19	48.9	25.6539	24.205	24.0336	24.6308	0.890121	3	26.054	23.296	24.8239	24.7246	1.38168	0.0937786		0.0333742	3	22.7926	22.2962	23.1068	22.7319	0.40873	3	24.1939	22.4364	22.9122	23.1808	0.909052	0.448971		0.319792	3		-1.5438		0.74174		23.8695	24.3266	24.1444	24.1135	0.230136	3	25.3581	24.0308
>ATCG00540.1 | Symbols: PETA | photosynthetic electron transfer A | chrC:61657-62619 FORWARD LENGTH=320	ATCG00540.1	ATCG00540.1	0	9	5	23.4	NaN	NaN	NaN		NaN	0	22.5807	20.6943	21.4942	21.5897	0.946799	21.5897	!	0	3	NaN	NaN	NaN		NaN	0	21.4409	NaN	NaN	21.4409	NaN	21.4409		0	1		-0.148857		0		NaN	NaN	NaN		NaN	0	NaN	21.1621
>ATCG00680.1 | Symbols: PSBB | photosystem II reaction center protein B | chrC:72371-73897 FORWARD LENGTH=508	ATCG00680.1	ATCG00680.1	0	4	3	8.9	NaN	NaN	NaN		NaN	0	22.253	NaN	20.0431	21.1481	1.56259	21.1481	!	0	2	NaN	NaN	NaN		NaN	0	NaN	NaN	NaN		NaN	0		0	0		-21.1481	!	0		NaN	21.0574	NaN	21.0574	NaN	1	21.5227	21.045
>ATCG00710.1 | Symbols: PSBH | photosystem II reaction center protein H | chrC:74485-74706 FORWARD LENGTH=73	ATCG00710.1	ATCG00710.1	0	3	1	15.1	23.9383	21.9302	22.1642	22.6776	1.09809	3	21.9905	22.428	22.1781	22.1989	0.219457	-0.478695		0.300896	3	NaN	NaN	NaN		NaN	0	NaN	NaN	20.9575	20.9574	NaN	20.9574		0	1		-1.24143		0		NaN	NaN	NaN		NaN	0	NaN	NaN
>YFP-DOG1-beta;>YFP-DOG1-alpha;>YFP-DOG1-delta	YFP-DOG1-beta;YFP-DOG1-alpha;YFP-DOG1-delta;CON__Q9U6Y5;AT5G45830.1	YFP-DOG1-beta;YFP-DOG1-alpha;YFP-DOG1-delta	0	1438	62	77.9	26.8146	24.5331	24.1252	25.1576	1.44938	3	32.7352	33.4898	33.8603	33.3617	0.573348	8.20411	+	3.09526	3	24.25	23.8079	23.9424	24.0001	0.226595	3	33.348	33.9966	33.768	33.7042	0.328975	9.7041	+	5.71965	3		0.342438		0.376443		NaN	19.8638	NaN	19.8638	NaN	1	30.5681	33.5902
[truncated: 57 more columns]
